# Supplementary material for: Developing a common data model approach for DISCOVER CKD: A retrospective, global cohort of real-world patients with chronic kidney disease
Source: PLoS One. 2022 Sep 29;17(9):e0274131. doi: 10.1371/journal.pone.0274131 (PMC9521926; doi:10.1371/journal.pone.0274131)
Supplement: S3 Table — (XLSX) [file pone.0274131.s004.xlsx]

## Sheet: Sheet1
Lower code	Coding system	Code group name	Code_type
8453-3	loinc	dbp diastolic blood pressure	finding
8302-2	loinc	height	finding
20185-5	loinc	sbp systolic blood pressure	finding
2161-8	loinc	urine creatinine	finding
87.79	icd-9	imaging	procedure
52.82	icd-9	transplant	procedure
03160jv	icd-10	arteriovenous graft creation	procedure
30243h0	icd-10	blood transfusion	procedure
03190jf	icd-10	dialysis catheter	procedure
bq30zzz	icd-10	imaging	procedure
b33hzzz	icd-10	imaging	procedure
bb3gyzz	icd-10	imaging	procedure
bh3dyzz	icd-10	imaging	procedure
b03cy0z	icd-10	imaging	procedure
b020zzz	icd-10	imaging	procedure
b53ty0z	icd-10	imaging	procedure
b027yzz	icd-10	imaging	procedure
bp2w0zz	icd-10	imaging	procedure
bq21yzz	icd-10	imaging	procedure
b52210z	icd-10	imaging	procedure
bt2110z	icd-10	imaging	procedure
bf26y0z	icd-10	imaging	procedure
b52h10z	icd-10	imaging	procedure
bq2j1zz	icd-10	imaging	procedure
b82710z	icd-10	imaging	procedure
b02by0z	icd-10	imaging	procedure
bn2f1zz	icd-10	imaging	procedure
6a750z4	icd-10	imaging	procedure
bd49zzz	icd-10	imaging	procedure
bp49zz1	icd-10	imaging	procedure
b24bzz4	icd-10	imaging	procedure
bb0dzzz	icd-10	imaging	procedure
bn02zzz	icd-10	imaging	procedure
bn0hzzz	icd-10	imaging	procedure
bq1fzzz	icd-10	imaging	procedure
bp02zzz	icd-10	imaging	procedure
b51rzza	icd-10	imaging	procedure
br1c1zz	icd-10	imaging	procedure
b5071zz	icd-10	imaging	procedure
b50myzz	icd-10	imaging	procedure
b50k0zz	icd-10	imaging	procedure
b30pyzz	icd-10	imaging	procedure
b2010zz	icd-10	imaging	procedure
bt03yzz	icd-10	imaging	procedure
b51v0za	icd-10	imaging	procedure
b41jy10	icd-10	imaging	procedure
b31cyzz	icd-10	imaging	procedure
bq1y0zz	icd-10	imaging	procedure
b512yza	icd-10	imaging	procedure
b313yzz	icd-10	imaging	procedure
b51ryzz	icd-10	imaging	procedure
b50t0zz	icd-10	imaging	procedure
b3031zz	icd-10	imaging	procedure
b418110	icd-10	imaging	procedure
bf14yzz	icd-10	imaging	procedure
0ty10z1	icd-10	transplant	procedure
bt29y0z	icd-10	kidney transplant	procedure
02104aw	icd-10	coronary revascularization	procedure
211498	icd-10	coronary revascularization	procedure
212344	icd-10	coronary revascularization	procedure
02130k8	icd-10	coronary revascularization	procedure
02703gz	icd-10	pta percutaneous transluminal angioplasty	procedure
02714zz	icd-10	pta percutaneous transluminal angioplasty	procedure
027345z	icd-10	pta percutaneous transluminal angioplasty	procedure
4n2..00	read	dialysis	procedure
3231	read	ecg echocardiogram	procedure
32d1.00	read	ecg echocardiogram	procedure
567z.00	read	imaging	procedure
569k.00	read	imaging	procedure
7p06000	read	imaging	procedure
5612	read	imaging	procedure
3612	read	imaging	procedure
52b6.11	read	imaging	procedure
522..12	read	imaging	procedure
5231	read	imaging	procedure
5287000	read	imaging	procedure
7p0l100	read	imaging	procedure
7p0c400	read	imaging	procedure
58e..11	read	imaging	procedure
58ep.00	read	imaging	procedure
782rz00	read	imaging	procedure
7h29300	read	imaging	procedure
764c.00	read	transplant	procedure
sp08f00	read	transplant	procedure
7832.11	read	pancreatic cancer pancreatectomy	procedure
792dz00	read	coronary revascularization	procedure
103589	cprd-medcode	ecg echocardiogram	procedure
46227	cprd-medcode	ecg echocardiogram	procedure
97932	cprd-medcode	ecg echocardiogram	procedure
85340	cprd-medcode	imaging	procedure
48017	cprd-medcode	imaging	procedure
14208	cprd-medcode	imaging	procedure
63743	cprd-medcode	imaging	procedure
23163	cprd-medcode	imaging	procedure
13981	cprd-medcode	imaging	procedure
40668	cprd-medcode	imaging	procedure
51373	cprd-medcode	imaging	procedure
96773	cprd-medcode	imaging	procedure
39216	cprd-medcode	imaging	procedure
103893	cprd-medcode	imaging	procedure
59796	cprd-medcode	imaging	procedure
14374	cprd-medcode	imaging	procedure
10354	cprd-medcode	imaging	procedure
103635	cprd-medcode	imaging	procedure
0179t	cpt-4	ecg echocardiogram	procedure
0557t	cpt-4	imaging	procedure
72159	cpt-4	imaging	procedure
70460	cpt-4	imaging	procedure
61751	cpt-4	imaging	procedure
6045f	cpt-4	imaging	procedure
64483	cpt-4	imaging	procedure
50957	cpt-4	imaging	procedure
28890	cpt-4	imaging	procedure
44721	cpt-4	transplant	procedure
33335	cpt-4	coronary revascularization	procedure
g9240	hcpcs	dialysis	procedure
c9752	hcpcs	imaging	procedure
s2344	hcpcs	imaging	procedure
413	icd-9	angina pectoris	diagnosis
569.84	icd-9	bleeding	diagnosis
414.04	icd-9	coronary heart disease	diagnosis
274.81	icd-9	gout	diagnosis
642.02	icd-9	hypertension	diagnosis
429.71	icd-9	myocardial infarction	diagnosis
708.5	icd-9	oedema	diagnosis
506.4	icd-9	respiratory disease	diagnosis
8455-8	loinc	dbp diastolic blood pressure	finding
54567-3	loinc	height	finding
76215-3	loinc	sbp systolic blood pressure	finding
35204-7	loinc	urine creatinine	finding
87.24	icd-9	imaging	procedure
50.59	icd-9	transplant	procedure
03160jd	icd-10	arteriovenous graft creation	procedure
30233h1	icd-10	blood transfusion	procedure
03180zv	icd-10	dialysis catheter	procedure
bp3kzzz	icd-10	imaging	procedure
b335zzz	icd-10	imaging	procedure
b936zzz	icd-10	imaging	procedure
bh3dy0z	icd-10	imaging	procedure
b039y0z	icd-10	imaging	procedure
bt29zzz	icd-10	imaging	procedure
b53ly0z	icd-10	imaging	procedure
bv23zzz	icd-10	imaging	procedure
bp2myzz	icd-10	imaging	procedure
bp2wyzz	icd-10	imaging	procedure
b42m0zz	icd-10	imaging	procedure
bt210zz	icd-10	imaging	procedure
bf260zz	icd-10	imaging	procedure
b528yzz	icd-10	imaging	procedure
bq2j0zz	icd-10	imaging	procedure
b82610z	icd-10	imaging	procedure
b02b10z	icd-10	imaging	procedure
bn290zz	icd-10	imaging	procedure
8e09xbh	icd-10	imaging	procedure
bd42zzz	icd-10	imaging	procedure
b549zzz	icd-10	imaging	procedure
b244yzz	icd-10	imaging	procedure
bv18zzz	icd-10	imaging	procedure
bh02zzz	icd-10	imaging	procedure
bn05zzz	icd-10	imaging	procedure
b51wzzz	icd-10	imaging	procedure
bn08zzz	icd-10	imaging	procedure
b51pzza	icd-10	imaging	procedure
br17yzz	icd-10	imaging	procedure
b5060zz	icd-10	imaging	procedure
b50lyzz	icd-10	imaging	procedure
b50jyzz	icd-10	imaging	procedure
b30nyzz	icd-10	imaging	procedure
b200yzz	icd-10	imaging	procedure
bt02yzz	icd-10	imaging	procedure
b51s1zz	icd-10	imaging	procedure
b41c010	icd-10	imaging	procedure
b31b1zz	icd-10	imaging	procedure
bp1m1zz	icd-10	imaging	procedure
b5121zz	icd-10	imaging	procedure
b3131zz	icd-10	imaging	procedure
b51r1zz	icd-10	imaging	procedure
b50m0zz	icd-10	imaging	procedure
b3030zz	icd-10	imaging	procedure
b414110	icd-10	imaging	procedure
b51t0za	icd-10	imaging	procedure
0ty10z0	icd-10	transplant	procedure
bt2910z	icd-10	kidney transplant	procedure
02104af	icd-10	coronary revascularization	procedure
211493	icd-10	coronary revascularization	procedure
02120zf	icd-10	coronary revascularization	procedure
02130k3	icd-10	coronary revascularization	procedure
02703g6	icd-10	pta percutaneous transluminal angioplasty	procedure
02714z6	icd-10	pta percutaneous transluminal angioplasty	procedure
273456	icd-10	pta percutaneous transluminal angioplasty	procedure
14v2.11	read	dialysis	procedure
323..00	read	ecg echocardiogram	procedure
32d..00	read	ecg echocardiogram	procedure
567a.00	read	imaging	procedure
5855100	read	imaging	procedure
7p0n100	read	imaging	procedure
5611	read	imaging	procedure
7b44.11	read	imaging	procedure
52aa.11	read	imaging	procedure
5248.11	read	imaging	procedure
52a7000	read	imaging	procedure
5281	read	imaging	procedure
5b73.00	read	imaging	procedure
573e.00	read	imaging	procedure
53d..00	read	imaging	procedure
r145000	read	imaging	procedure
585f.00	read	imaging	procedure
783ez00	read	imaging	procedure
7450z00	read	transplant	procedure
sp08e00	read	transplant	procedure
7831100	read	pancreatic cancer pancreatectomy	procedure
7926z00	read	coronary revascularization	procedure
102553	cprd-medcode	ecg echocardiogram	procedure
46226	cprd-medcode	ecg echocardiogram	procedure
9782	cprd-medcode	ecg echocardiogram	procedure
84387	cprd-medcode	imaging	procedure
14221	cprd-medcode	imaging	procedure
68088	cprd-medcode	imaging	procedure
51084	cprd-medcode	imaging	procedure
66356	cprd-medcode	imaging	procedure
27032	cprd-medcode	imaging	procedure
9037	cprd-medcode	imaging	procedure
3120	cprd-medcode	imaging	procedure
91675	cprd-medcode	imaging	procedure
8951	cprd-medcode	imaging	procedure
14377	cprd-medcode	imaging	procedure
102803	cprd-medcode	imaging	procedure
92171	cprd-medcode	imaging	procedure
39217	cprd-medcode	imaging	procedure
34467	cprd-medcode	imaging	procedure
0178t	cpt-4	ecg echocardiogram	procedure
76513	cpt-4	imaging	procedure
0482t	cpt-4	imaging	procedure
50695	cpt-4	imaging	procedure
3130f	cpt-4	imaging	procedure
3269f	cpt-4	imaging	procedure
63662	cpt-4	imaging	procedure
50953	cpt-4	imaging	procedure
75946	cpt-4	imaging	procedure
48552	cpt-4	transplant	procedure
33330	cpt-4	coronary revascularization	procedure
g9239	hcpcs	dialysis	procedure
c9751	hcpcs	imaging	procedure
s2342	hcpcs	imaging	procedure
583.9	icd-9	anca nephritis	diagnosis
569.3	icd-9	bleeding	diagnosis
414.02	icd-9	coronary heart disease	diagnosis
157.4	icd-9	glucagonoma	diagnosis
649.24	icd-9	hypertension	diagnosis
410.72	icd-9	myocardial infarction	diagnosis
992.7	icd-9	oedema	diagnosis
472.1	icd-9	respiratory disease	diagnosis
433.8	icd-9	stroke	diagnosis
670.3	icd-9	venous thromboembolism	diagnosis
152.2	icd-9	all cancer except nonmelanoma skin cancer	diagnosis
200.71	icd-9	all cancer except nonmelanoma skin cancer	diagnosis
164.1	icd-9	all cancer except nonmelanoma skin cancer	diagnosis
201.55	icd-9	all cancer except nonmelanoma skin cancer	diagnosis
170.8	icd-9	all cancer except nonmelanoma skin cancer	diagnosis
202.66	icd-9	all cancer except nonmelanoma skin cancer	diagnosis
188.4	icd-9	all cancer except nonmelanoma skin cancer	diagnosis
202.83	icd-9	all cancer except nonmelanoma skin cancer	diagnosis
192.2	icd-9	all cancer except nonmelanoma skin cancer	diagnosis
208.91	icd-9	all cancer except nonmelanoma skin cancer	diagnosis
585.3	icd-9	ckd345	diagnosis
250.42	icd-9	diabetic nephropathy	diagnosis
82.3	icd-9	infection	diagnosis
482.89	icd-9	infection	diagnosis
16.76	icd-9	infection	diagnosis
17.73	icd-9	infection	diagnosis
382.3	icd-9	infection	diagnosis
79.98	icd-9	infection	diagnosis
100.9	icd-9	infection	diagnosis
62.4	icd-9	infection	diagnosis
13.85	icd-9	infection	diagnosis
484.1	icd-9	infection	diagnosis
117.8	icd-9	infection	diagnosis
70.53	icd-9	infection	diagnosis
52.7	icd-9	infection	diagnosis
84	icd-9	infection	diagnosis
11.1	icd-9	infection	diagnosis
11.55	icd-9	infection	diagnosis
15.14	icd-9	infection	diagnosis
16.44	icd-9	infection	diagnosis
15.24	icd-9	infection	diagnosis
488	icd-9	infection	diagnosis
686.09	icd-9	infection	diagnosis
646.54	icd-9	infection	diagnosis
123.4	icd-9	infection	diagnosis
670.34	icd-9	infection	diagnosis
54.5	icd-9	infection	diagnosis
711.95	icd-9	infection	diagnosis
i25.750	icd-10	angina pectoris	diagnosis
i60.01	icd-10	bleeding	diagnosis
n02.3	icd-10	bleeding	diagnosis
i24.1	icd-10	coronary heart disease	diagnosis
e10.31	icd-10	type1 diabetes	diagnosis
e11.9	icd-10	type2 diabetes	diagnosis
e13.40	icd-10	diabetic neuropathy	diagnosis
m1a.312	icd-10	gout	diagnosis
m1a.279	icd-10	gout	diagnosis
m1a.3191	icd-10	gout	diagnosis
m1a.0721	icd-10	gout	diagnosis
m1a.2121	icd-10	gout	diagnosis
m1a.1521	icd-10	gout	diagnosis
m10.139	icd-10	gout	diagnosis
m10.459	icd-10	gout	diagnosis
m10.24	icd-10	gout	diagnosis
m1a.3310	icd-10	hyperuricaemia	diagnosis
m1a.4720	icd-10	hyperuricaemia	diagnosis
m1a.4521	icd-10	hyperuricaemia	diagnosis
m1a.1491	icd-10	hyperuricaemia	diagnosis
m1a.2490	icd-10	hyperuricaemia	diagnosis
m1a.2220	icd-10	hyperuricaemia	diagnosis
m10.032	icd-10	hyperuricaemia	diagnosis
m1a.1410	icd-10	hyperuricaemia	diagnosis
m10.139	icd-10	hyperuricaemia	diagnosis
o10.912	icd-10	hypertension	diagnosis
l60.5	icd-10	oedema	diagnosis
h59.031	icd-10	oedema	diagnosis
h18.11	icd-10	oedema	diagnosis
i70.713	icd-10	pad peripheral arterial disease	diagnosis
j42	icd-10	respiratory disease	diagnosis
h35.16	icd-10	retinopathy	diagnosis
e09.32	icd-10	retinopathy	diagnosis
i61.6	icd-10	stroke	diagnosis
i63.419	icd-10	stroke	diagnosis
g45.2	icd-10	tia transient ischaemic attack	diagnosis
i82.b	icd-10	venous thromboembolism	diagnosis
i80.219	icd-10	venous thromboembolism	diagnosis
i82.c29	icd-10	venous thromboembolism	diagnosis
c69.60	icd-10	all cancer except nonmelanoma skin cancer	diagnosis
c84.78	icd-10	all cancer except nonmelanoma skin cancer	diagnosis
c70.0	icd-10	all cancer except nonmelanoma skin cancer	diagnosis
c96.2	icd-10	all cancer except nonmelanoma skin cancer	diagnosis
c81.45	icd-10	all cancer except nonmelanoma skin cancer	diagnosis
c15.8	icd-10	all cancer except nonmelanoma skin cancer	diagnosis
c91.90	icd-10	all cancer except nonmelanoma skin cancer	diagnosis
c63.7	icd-10	all cancer except nonmelanoma skin cancer	diagnosis
c90.11	icd-10	all cancer except nonmelanoma skin cancer	diagnosis
c21.0	icd-10	all cancer except nonmelanoma skin cancer	diagnosis
d50.0	icd-10	anemia	diagnosis
e11.22	icd-10	diabetic nephropathy	diagnosis
b96.81	icd-10	infection	diagnosis
a78	icd-10	infection	diagnosis
a31	icd-10	infection	diagnosis
l01.03	icd-10	infection	diagnosis
a52.11	icd-10	infection	diagnosis
a52.75	icd-10	infection	diagnosis
a36	icd-10	infection	diagnosis
o41.1221	icd-10	infection	diagnosis
a54.8	icd-10	infection	diagnosis
a69	icd-10	infection	diagnosis
a81.01	icd-10	infection	diagnosis
b06.01	icd-10	infection	diagnosis
a83.6	icd-10	infection	diagnosis
b36.1	icd-10	infection	diagnosis
b18.2	icd-10	infection	diagnosis
o23.30	icd-10	infection	diagnosis
b02.34	icd-10	infection	diagnosis
a06.6	icd-10	infection	diagnosis
j22	icd-10	infection	diagnosis
a18.15	icd-10	infection	diagnosis
o98.719	icd-10	infection	diagnosis
h60.3	icd-10	infection	diagnosis
z87.440	icd-10	infection	diagnosis
h02.852	icd-10	infection	diagnosis
n73	icd-10	infection	diagnosis
b67.39	icd-10	infection	diagnosis
m00.862	icd-10	infection	diagnosis
o03.0	icd-10	infection	diagnosis
m00.819	icd-10	infection	diagnosis
t81.12	icd-10	infection	diagnosis
k136.11	read	albuminuria	diagnosis
g570.00	read	arrhythmia tachycardia	diagnosis
h320100	read	copd	diagnosis
g34y100	read	coronary heart disease	diagnosis
gyu3.00	read	coronary heart disease	diagnosis
c10ej11	read	type1 diabetes	diagnosis
c108e11	read	type2 diabetes	diagnosis
c102.00	read	diabetic neuropathy	diagnosis
c342.00	read	hyperuricaemia	diagnosis
a788z00	read	hiv human immunodeficiency virus	diagnosis
g26..11	read	hypertension	diagnosis
g30..13	read	myocardial infarction	diagnosis
m282111	read	oedema	diagnosis
m282000	read	oedema	diagnosis
7928y00	read	pta percutaneous transluminal angioplasty	diagnosis
h320300	read	respiratory disease	diagnosis
h321.00	read	respiratory disease	diagnosis
f422100	read	retinopathy	diagnosis
g676000	read	stroke	diagnosis
f051000	read	venous thromboembolism	diagnosis
bbm8.00	read	all cancer except nonmelanoma skin cancer	diagnosis
bbd9.00	read	all cancer except nonmelanoma skin cancer	diagnosis
bblz.00	read	all cancer except nonmelanoma skin cancer	diagnosis
bb81d00	read	all cancer except nonmelanoma skin cancer	diagnosis
bbr6z00	read	all cancer except nonmelanoma skin cancer	diagnosis
b560600	read	all cancer except nonmelanoma skin cancer	diagnosis
b520z00	read	all cancer except nonmelanoma skin cancer	diagnosis
b040.00	read	all cancer except nonmelanoma skin cancer	diagnosis
b554.00	read	all cancer except nonmelanoma skin cancer	diagnosis
b470.00	read	all cancer except nonmelanoma skin cancer	diagnosis
b562400	read	all cancer except nonmelanoma skin cancer	diagnosis
4m23.00	read	all cancer except nonmelanoma skin cancer	diagnosis
byu3200	read	all cancer except nonmelanoma skin cancer	diagnosis
b300900	read	all cancer except nonmelanoma skin cancer	diagnosis
b18y600	read	all cancer except nonmelanoma skin cancer	diagnosis
bb5b600	read	all cancer except nonmelanoma skin cancer	diagnosis
bbra400	read	all cancer except nonmelanoma skin cancer	diagnosis
b350.00	read	all cancer except nonmelanoma skin cancer	diagnosis
b310100	read	all cancer except nonmelanoma skin cancer	diagnosis
bb5l200	read	all cancer except nonmelanoma skin cancer	diagnosis
bbd2.00	read	all cancer except nonmelanoma skin cancer	diagnosis
4m14.00	read	all cancer except nonmelanoma skin cancer	diagnosis
bb82112	read	all cancer except nonmelanoma skin cancer	diagnosis
5a74.00	read	all cancer except nonmelanoma skin cancer	diagnosis
b621.00	read	all cancer except nonmelanoma skin cancer	diagnosis
b310300	read	all cancer except nonmelanoma skin cancer	diagnosis
bb61200	read	all cancer except nonmelanoma skin cancer	diagnosis
7b27900	read	all cancer except nonmelanoma skin cancer	diagnosis
b302z00	read	all cancer except nonmelanoma skin cancer	diagnosis
zv10211	read	all cancer except nonmelanoma skin cancer	diagnosis
b561000	read	all cancer except nonmelanoma skin cancer	diagnosis
bbv0.00	read	all cancer except nonmelanoma skin cancer	diagnosis
bb2c.11	read	all cancer except nonmelanoma skin cancer	diagnosis
bbgt.00	read	all cancer except nonmelanoma skin cancer	diagnosis
8bav.00	read	all cancer except nonmelanoma skin cancer	diagnosis
bb7..00	read	all cancer except nonmelanoma skin cancer	diagnosis
bbbk.00	read	all cancer except nonmelanoma skin cancer	diagnosis
b44..00	read	all cancer except nonmelanoma skin cancer	diagnosis
bb9k.00	read	all cancer except nonmelanoma skin cancer	diagnosis
b0z..00	read	all cancer except nonmelanoma skin cancer	diagnosis
b33..12	read	all cancer except nonmelanoma skin cancer	diagnosis
k02y.00	read	glomerulonephritis chronic	diagnosis
d013z00	read	anemia	diagnosis
l180400	read	diabetes overall	diagnosis
c10e612	read	diabetes overall	diagnosis
kyu1c00	read	kidney transplant	diagnosis
jyu4000	read	crohns disease	diagnosis
m055.00	read	infection	diagnosis
ayu4600	read	infection	diagnosis
m012200	read	infection	diagnosis
2542	read	infection	diagnosis
k404.00	read	infection	diagnosis
a042.00	read	infection	diagnosis
a18..00	read	infection	diagnosis
h510900	read	infection	diagnosis
a167100	read	infection	diagnosis
a98yy00	read	infection	diagnosis
ayu4b00	read	infection	diagnosis
a32y000	read	infection	diagnosis
a3c3y00	read	infection	diagnosis
ab2y400	read	infection	diagnosis
a742100	read	infection	diagnosis
f031.00	read	infection	diagnosis
a531400	read	infection	diagnosis
a3a0b00	read	infection	diagnosis
ab41000	read	infection	diagnosis
ayue.00	read	infection	diagnosis
ab51.00	read	infection	diagnosis
a707x00	read	infection	diagnosis
ayugf00	read	infection	diagnosis
a70f.00	read	infection	diagnosis
2524.12	read	infection	diagnosis
ayuf.00	read	infection	diagnosis
ayufd00	read	infection	diagnosis
sk03.00	read	infection	diagnosis
h060c00	read	infection	diagnosis
a364300	read	infection	diagnosis
a125.00	read	infection	diagnosis
h270z00	read	infection	diagnosis
a789.00	read	infection	diagnosis
f501f00	read	infection	diagnosis
sd61z00	read	infection	diagnosis
m070100	read	infection	diagnosis
141d.00	read	infection	diagnosis
l165100	read	infection	diagnosis
ab30.00	read	infection	diagnosis
433.31	icd-9	stroke	diagnosis
451.2	icd-9	venous thromboembolism	diagnosis
152	icd-9	all cancer except nonmelanoma skin cancer	diagnosis
200.65	icd-9	all cancer except nonmelanoma skin cancer	diagnosis
161.3	icd-9	all cancer except nonmelanoma skin cancer	diagnosis
201.54	icd-9	all cancer except nonmelanoma skin cancer	diagnosis
170.7	icd-9	all cancer except nonmelanoma skin cancer	diagnosis
202.58	icd-9	all cancer except nonmelanoma skin cancer	diagnosis
188.3	icd-9	all cancer except nonmelanoma skin cancer	diagnosis
202.8	icd-9	all cancer except nonmelanoma skin cancer	diagnosis
191.6	icd-9	all cancer except nonmelanoma skin cancer	diagnosis
207.81	icd-9	all cancer except nonmelanoma skin cancer	diagnosis
404.93	icd-9	ckd345	diagnosis
249.4	icd-9	diabetic nephropathy	diagnosis
647.13	icd-9	infection	diagnosis
2.3	icd-9	infection	diagnosis
13.14	icd-9	infection	diagnosis
41.1	icd-9	infection	diagnosis
99.54	icd-9	infection	diagnosis
382.4	icd-9	infection	diagnosis
82.41	icd-9	infection	diagnosis
91.81	icd-9	infection	diagnosis
47	icd-9	infection	diagnosis
78.5	icd-9	infection	diagnosis
110.6	icd-9	infection	diagnosis
70.7	icd-9	infection	diagnosis
53.2	icd-9	infection	diagnosis
84.4	icd-9	infection	diagnosis
12.23	icd-9	infection	diagnosis
482.41	icd-9	infection	diagnosis
16.46	icd-9	infection	diagnosis
15.56	icd-9	infection	diagnosis
12.05	icd-9	infection	diagnosis
487.1	icd-9	infection	diagnosis
50	icd-9	infection	diagnosis
646.5	icd-9	infection	diagnosis
919.7	icd-9	infection	diagnosis
38.8	icd-9	infection	diagnosis
730.97	icd-9	infection	diagnosis
647.4	icd-9	infection	diagnosis
i25.118	icd-10	angina pectoris	diagnosis
i60.00	icd-10	bleeding	diagnosis
n02.2	icd-10	bleeding	diagnosis
i24.0	icd-10	coronary heart disease	diagnosis
e84	icd-10	cystic fibrosis	diagnosis
o24.112	icd-10	type2 diabetes	diagnosis
e09.11	icd-10	diabetic neuropathy	diagnosis
m1a.36	icd-10	gout	diagnosis
m10.352	icd-10	gout	diagnosis
m1a.0410	icd-10	gout	diagnosis
m10.429	icd-10	gout	diagnosis
m10.04	icd-10	gout	diagnosis
m1a.1711	icd-10	gout	diagnosis
m10.37	icd-10	gout	diagnosis
m1a.121	icd-10	gout	diagnosis
m1a.4	icd-10	gout	diagnosis
m1a.231	icd-10	hyperuricaemia	diagnosis
m10.31	icd-10	hyperuricaemia	diagnosis
m1a.2	icd-10	hyperuricaemia	diagnosis
m1a.432	icd-10	hyperuricaemia	diagnosis
m1a.00x1	icd-10	hyperuricaemia	diagnosis
m10.022	icd-10	hyperuricaemia	diagnosis
m10.17	icd-10	hyperuricaemia	diagnosis
m1a.3420	icd-10	hyperuricaemia	diagnosis
m10.3	icd-10	hyperuricaemia	diagnosis
o10.311	icd-10	hypertension	diagnosis
h47.142	icd-10	oedema	diagnosis
j81.1	icd-10	oedema	diagnosis
h59.03	icd-10	oedema	diagnosis
i70.419	icd-10	pad peripheral arterial disease	diagnosis
j96.20	icd-10	respiratory disease	diagnosis
e10.351	icd-10	retinopathy	diagnosis
h35.151	icd-10	retinopathy	diagnosis
i61.5	icd-10	stroke	diagnosis
i63.413	icd-10	stroke	diagnosis
l93.2	icd-10	sle systemic lupus erythematosus	diagnosis
i82.a13	icd-10	venous thromboembolism	diagnosis
i82.b11	icd-10	venous thromboembolism	diagnosis
i82.c1	icd-10	venous thromboembolism	diagnosis
c69.30	icd-10	all cancer except nonmelanoma skin cancer	diagnosis
c84.71	icd-10	all cancer except nonmelanoma skin cancer	diagnosis
c69.40	icd-10	all cancer except nonmelanoma skin cancer	diagnosis
d45	icd-10	all cancer except nonmelanoma skin cancer	diagnosis
c81.37	icd-10	all cancer except nonmelanoma skin cancer	diagnosis
c15.5	icd-10	all cancer except nonmelanoma skin cancer	diagnosis
c91.10	icd-10	all cancer except nonmelanoma skin cancer	diagnosis
c63.2	icd-10	all cancer except nonmelanoma skin cancer	diagnosis
c90.00	icd-10	all cancer except nonmelanoma skin cancer	diagnosis
c03.9	icd-10	all cancer except nonmelanoma skin cancer	diagnosis
e87.5	icd-10	hyperkalemia	diagnosis
e10.22	icd-10	diabetic nephropathy	diagnosis
a36.84	icd-10	infection	diagnosis
o98.111	icd-10	infection	diagnosis
a51.0	icd-10	infection	diagnosis
m00.139	icd-10	infection	diagnosis
l02.226	icd-10	infection	diagnosis
m00.151	icd-10	infection	diagnosis
m00.111	icd-10	infection	diagnosis
o41.1239	icd-10	infection	diagnosis
a37.1	icd-10	infection	diagnosis
a77.41	icd-10	infection	diagnosis
a84.8	icd-10	infection	diagnosis
a86	icd-10	infection	diagnosis
a92.3	icd-10	infection	diagnosis
b35.9	icd-10	infection	diagnosis
b81.2	icd-10	infection	diagnosis
o23.593	icd-10	infection	diagnosis
a60.9	icd-10	infection	diagnosis
b55.2	icd-10	infection	diagnosis
a15.0	icd-10	infection	diagnosis
a18.14	icd-10	infection	diagnosis
b97.35	icd-10	infection	diagnosis
h60.339	icd-10	infection	diagnosis
z86.13	icd-10	infection	diagnosis
b78.0	icd-10	infection	diagnosis
m60.012	icd-10	infection	diagnosis
o98.311	icd-10	infection	diagnosis
b67	icd-10	infection	diagnosis
o41.1423	icd-10	infection	diagnosis
76535-4	loinc	dbp diastolic blood pressure	finding
8307-1	loinc	height	finding
94144-3	loinc	sbp systolic blood pressure	finding
14683-7	loinc	urine creatinine	finding
87.99	icd-9	imaging	procedure
52.83	icd-9	transplant	procedure
03160kv	icd-10	arteriovenous graft creation	procedure
30273p1	icd-10	blood transfusion	procedure
03190zf	icd-10	dialysis catheter	procedure
br37zzz	icd-10	imaging	procedure
b33kzzz	icd-10	imaging	procedure
bf37yzz	icd-10	imaging	procedure
bh3fy0z	icd-10	imaging	procedure
b231yzz	icd-10	imaging	procedure
b32rzzz	icd-10	imaging	procedure
b53vy0z	icd-10	imaging	procedure
b328zzz	icd-10	imaging	procedure
bp2w1zz	icd-10	imaging	procedure
bq27yzz	icd-10	imaging	procedure
b522z2z	icd-10	imaging	procedure
bt2210z	icd-10	imaging	procedure
bg2200z	icd-10	imaging	procedure
b52jy0z	icd-10	imaging	procedure
bq2qyzz	icd-10	imaging	procedure
b92000z	icd-10	imaging	procedure
b22100z	icd-10	imaging	procedure
bp221zz	icd-10	imaging	procedure
6a751z4	icd-10	imaging	procedure
bf40zzz	icd-10	imaging	procedure
bp4pzz1	icd-10	imaging	procedure
b24cyzz	icd-10	imaging	procedure
bn0gzzz	icd-10	imaging	procedure
bn03zzz	icd-10	imaging	procedure
bp04zzz	icd-10	imaging	procedure
br12zzz	icd-10	imaging	procedure
bp03zzz	icd-10	imaging	procedure
b51tzza	icd-10	imaging	procedure
bt100zz	icd-10	imaging	procedure
b507yzz	icd-10	imaging	procedure
b50s1zz	icd-10	imaging	procedure
b50k1zz	icd-10	imaging	procedure
b30q1zz	icd-10	imaging	procedure
b20f0zz	icd-10	imaging	procedure
bt06yzz	icd-10	imaging	procedure
bb19yzz	icd-10	imaging	procedure
b511yza	icd-10	imaging	procedure
b31d1zz	icd-10	imaging	procedure
bq1yyzz	icd-10	imaging	procedure
b5130zz	icd-10	imaging	procedure
b3150zz	icd-10	imaging	procedure
b51tyzz	icd-10	imaging	procedure
b7061zz	icd-10	imaging	procedure
b3050zz	icd-10	imaging	procedure
b41by10	icd-10	imaging	procedure
bt1d1zz	icd-10	imaging	procedure
0ty10z2	icd-10	transplant	procedure
bt2900z	icd-10	kidney transplant	procedure
02104d4	icd-10	coronary revascularization	procedure
211499	icd-10	coronary revascularization	procedure
02123d4	icd-10	coronary revascularization	procedure
02130k9	icd-10	coronary revascularization	procedure
02703t6	icd-10	pta percutaneous transluminal angioplasty	procedure
272346	icd-10	pta percutaneous transluminal angioplasty	procedure
273466	icd-10	pta percutaneous transluminal angioplasty	procedure
7l1a.11	read	dialysis	procedure
3232	read	ecg echocardiogram	procedure
32d2.00	read	ecg echocardiogram	procedure
5676	read	imaging	procedure
7p02100	read	imaging	procedure
7p02700	read	imaging	procedure
569n.11	read	imaging	procedure
585b.11	read	imaging	procedure
52b..11	read	imaging	procedure
523..00	read	imaging	procedure
5247000	read	imaging	procedure
52a9200	read	imaging	procedure
7p08200	read	imaging	procedure
573d.11	read	imaging	procedure
8iay.00	read	imaging	procedure
574c.00	read	imaging	procedure
783d000	read	imaging	procedure
7b3e000	read	imaging	procedure
7800	read	transplant	procedure
sp08g00	read	transplant	procedure
7833000	read	pancreatic cancer pancreatectomy	procedure
792	read	pta percutaneous transluminal angioplasty	procedure
103990	cprd-medcode	ecg echocardiogram	procedure
46228	cprd-medcode	ecg echocardiogram	procedure
21855	cprd-medcode	home oxygen therapy	procedure
86074	cprd-medcode	imaging	procedure
84202	cprd-medcode	imaging	procedure
101033	cprd-medcode	imaging	procedure
55355	cprd-medcode	imaging	procedure
96875	cprd-medcode	imaging	procedure
14020	cprd-medcode	imaging	procedure
53561	cprd-medcode	imaging	procedure
67622	cprd-medcode	imaging	procedure
57591	cprd-medcode	imaging	procedure
13972	cprd-medcode	imaging	procedure
85245	cprd-medcode	imaging	procedure
45615	cprd-medcode	imaging	procedure
10248	cprd-medcode	imaging	procedure
18298	cprd-medcode	imaging	procedure
85951	cprd-medcode	imaging	procedure
0180t	cpt-4	ecg echocardiogram	procedure
78609	cpt-4	imaging	procedure
73225	cpt-4	imaging	procedure
70490	cpt-4	imaging	procedure
77079	cpt-4	imaging	procedure
0549t	cpt-4	imaging	procedure
64479	cpt-4	imaging	procedure
44376	cpt-4	imaging	procedure
37252	cpt-4	imaging	procedure
44720	cpt-4	transplant	procedure
33510	cpt-4	coronary revascularization	procedure
g9241	hcpcs	dialysis	procedure
c9753	hcpcs	imaging	procedure
s8032	hcpcs	imaging	procedure
411.1	icd-9	angina pectoris	diagnosis
578	icd-9	bleeding	diagnosis
414.03	icd-9	coronary heart disease	diagnosis
274.8	icd-9	gout	diagnosis
671.84	icd-9	hypertension	diagnosis
410.51	icd-9	myocardial infarction	diagnosis
708	icd-9	oedema	diagnosis
94143-5	loinc	dbp diastolic blood pressure	finding
8306-3	loinc	height	finding
35200-5	loinc	total cholesterol	finding
38.95	icd-9	arteriovenous graft creation	procedure
87.22	icd-9	imaging	procedure
44.99	icd-9	transplant	procedure
03160zv	icd-10	arteriovenous graft creation	procedure
30277p1	icd-10	blood transfusion	procedure
031a0zf	icd-10	dialysis catheter	procedure
bu36zzz	icd-10	imaging	procedure
b539zzz	icd-10	imaging	procedure
bh31yzz	icd-10	imaging	procedure
bl33y0z	icd-10	imaging	procedure
b33my0z	icd-10	imaging	procedure
bp28zzz	icd-10	imaging	procedure
b939yzz	icd-10	imaging	procedure
b42cyzz	icd-10	imaging	procedure
bq2lyzz	icd-10	imaging	procedure
bq2myzz	icd-10	imaging	procedure
b529y0z	icd-10	imaging	procedure
bw210zz	icd-10	imaging	procedure
bg23y0z	icd-10	imaging	procedure
b52k10z	icd-10	imaging	procedure
bq2w0zz	icd-10	imaging	procedure
b9291zz	icd-10	imaging	procedure
b221y0z	icd-10	imaging	procedure
bp260zz	icd-10	imaging	procedure
b244zzz	icd-10	imaging	procedure
bg43zzz	icd-10	imaging	procedure
bw41zzz	icd-10	imaging	procedure
b342zz3	icd-10	imaging	procedure
bp08zzz	icd-10	imaging	procedure
bp0azzz	icd-10	imaging	procedure
bq01zzz	icd-10	imaging	procedure
b30hzzz	icd-10	imaging	procedure
bq0pzzz	icd-10	imaging	procedure
bd11yzz	icd-10	imaging	procedure
bt1dzzz	icd-10	imaging	procedure
b50byzz	icd-10	imaging	procedure
b700yzz	icd-10	imaging	procedure
b50r1zz	icd-10	imaging	procedure
b4000zz	icd-10	imaging	procedure
b308yzz	icd-10	imaging	procedure
bt0b0zz	icd-10	imaging	procedure
bf101zz	icd-10	imaging	procedure
b5130za	icd-10	imaging	procedure
b31f1zz	icd-10	imaging	procedure
br120zz	icd-10	imaging	procedure
b5131zz	icd-10	imaging	procedure
b316yzz	icd-10	imaging	procedure
bf11yzz	icd-10	imaging	procedure
b7080zz	icd-10	imaging	procedure
b30b1zz	icd-10	imaging	procedure
b41d110	icd-10	imaging	procedure
b210010	icd-10	imaging	procedure
0byj0z1	icd-10	transplant	procedure
bt39y0z	icd-10	kidney transplant	procedure
02104j8	icd-10	coronary revascularization	procedure
021149f	icd-10	coronary revascularization	procedure
212483	icd-10	coronary revascularization	procedure
02130kf	icd-10	coronary revascularization	procedure
02703z6	icd-10	pta percutaneous transluminal angioplasty	procedure
272356	icd-10	pta percutaneous transluminal angioplasty	procedure
273476	icd-10	pta percutaneous transluminal angioplasty	procedure
7l1b.11	read	dialysis	procedure
3235	read	ecg echocardiogram	procedure
32dz.00	read	ecg echocardiogram	procedure
5679	read	imaging	procedure
569h.00	read	imaging	procedure
r130z00	read	imaging	procedure
569p.11	read	imaging	procedure
36z..00	read	imaging	procedure
525..14	read	imaging	procedure
539..11	read	imaging	procedure
52b2.00	read	imaging	procedure
5264100	read	imaging	procedure
7p06100	read	imaging	procedure
5747	read	imaging	procedure
7f2b000	read	imaging	procedure
7p0b200	read	imaging	procedure
7h49900	read	imaging	procedure
7e2b000	read	imaging	procedure
7800100	read	transplant	procedure
sp08j00	read	transplant	procedure
7833.12	read	pancreatic cancer pancreatectomy	procedure
1o0..00	read	all cancer except nonmelanoma skin cancer	procedure
105163	cprd-medcode	ecg echocardiogram	procedure
46230	cprd-medcode	ecg echocardiogram	procedure
26435	cprd-medcode	home oxygen therapy	procedure
49126	cprd-medcode	imaging	procedure
84219	cprd-medcode	imaging	procedure
43530	cprd-medcode	imaging	procedure
47547	cprd-medcode	imaging	procedure
5998	cprd-medcode	imaging	procedure
3476	cprd-medcode	imaging	procedure
27034	cprd-medcode	imaging	procedure
62148	cprd-medcode	imaging	procedure
19796	cprd-medcode	imaging	procedure
2035	cprd-medcode	imaging	procedure
89443	cprd-medcode	imaging	procedure
40269	cprd-medcode	imaging	procedure
27639	cprd-medcode	imaging	procedure
40904	cprd-medcode	imaging	procedure
27057	cprd-medcode	imaging	procedure
93000	cpt-4	ecg echocardiogram	procedure
77056	cpt-4	imaging	procedure
50435	cpt-4	imaging	procedure
74177	cpt-4	imaging	procedure
77067	cpt-4	imaging	procedure
93976	cpt-4	imaging	procedure
31259	cpt-4	imaging	procedure
50561	cpt-4	imaging	procedure
76813	cpt-4	imaging	procedure
47146	cpt-4	transplant	procedure
33512	cpt-4	coronary revascularization	procedure
g9265	hcpcs	dialysis	procedure
c9758	hcpcs	imaging	procedure
s8055	hcpcs	imaging	procedure
413	icd-9	angina pectoris	diagnosis
578.9	icd-9	bleeding	diagnosis
414.07	icd-9	coronary heart disease	diagnosis
274.01	icd-9	gout	diagnosis
673.84	icd-9	hypertension	diagnosis
410.02	icd-9	myocardial infarction	diagnosis
995.1	icd-9	oedema	diagnosis
sd17b00	read	infection	diagnosis
ac61.00	read	infection	diagnosis
a9y..00	read	infection	diagnosis
ac2..00	read	infection	diagnosis
ac0y000	read	infection	diagnosis
m080.11	read	infection	diagnosis
n30z600	read	infection	diagnosis
n01zt00	read	infection	diagnosis
sd17c00	read	infection	diagnosis
a202.00	read	infection	diagnosis
33322	cprd-product-code	alpha blockers	medication
46526	cprd-product-code	alpha blockers	medication
61036	cprd-product-code	alpha blockers	medication
74831	cprd-product-code	alpha blockers	medication
13589	cprd-product-code	ace angiotensin converting enzyme	medication
28127	cprd-product-code	ace angiotensin converting enzyme	medication
34710	cprd-product-code	ace angiotensin converting enzyme	medication
42285	cprd-product-code	ace angiotensin converting enzyme	medication
51714	cprd-product-code	ace angiotensin converting enzyme	medication
56704	cprd-product-code	ace angiotensin converting enzyme	medication
61339	cprd-product-code	ace angiotensin converting enzyme	medication
67741	cprd-product-code	ace angiotensin converting enzyme	medication
74417	cprd-product-code	ace angiotensin converting enzyme	medication
79849	cprd-product-code	ace angiotensin converting enzyme	medication
25382	cprd-product-code	arb angiotensin receptor blockers	medication
5117	cprd-product-code	arb angiotensin receptor blockers	medication
59340	cprd-product-code	arb angiotensin receptor blockers	medication
68718	cprd-product-code	arb angiotensin receptor blockers	medication
80163	cprd-product-code	arb angiotensin receptor blockers	medication
16061	cprd-product-code	anticoagulants	medication
32577	cprd-product-code	anticoagulants	medication
45597	cprd-product-code	anticoagulants	medication
58787	cprd-product-code	anticoagulants	medication
72394	cprd-product-code	anticoagulants	medication
15517	cprd-product-code	antiplatelets	medication
254	cprd-product-code	antiplatelets	medication
34485	cprd-product-code	antiplatelets	medication
48974	cprd-product-code	antiplatelets	medication
62018	cprd-product-code	antiplatelets	medication
74786	cprd-product-code	antiplatelets	medication
10310	cprd-product-code	aspirin	medication
27435	cprd-product-code	aspirin	medication
41512	cprd-product-code	aspirin	medication
60278	cprd-product-code	aspirin	medication
8186	cprd-product-code	aspirin	medication
1684	cprd-product-code	beta blockers	medication
24677	cprd-product-code	beta blockers	medication
32552	cprd-product-code	beta blockers	medication
34890	cprd-product-code	beta blockers	medication
45494	cprd-product-code	beta blockers	medication
54479	cprd-product-code	beta blockers	medication
60502	cprd-product-code	beta blockers	medication
7049	cprd-product-code	beta blockers	medication
7620	cprd-product-code	beta blockers	medication
8172	cprd-product-code	beta blockers	medication
13251	cprd-product-code	calcium channel blockers	medication
19325	cprd-product-code	calcium channel blockers	medication
26267	cprd-product-code	calcium channel blockers	medication
33025	cprd-product-code	calcium channel blockers	medication
39298	cprd-product-code	calcium channel blockers	medication
46715	cprd-product-code	calcium channel blockers	medication
5348	cprd-product-code	calcium channel blockers	medication
61230	cprd-product-code	calcium channel blockers	medication
68181	cprd-product-code	calcium channel blockers	medication
74039	cprd-product-code	calcium channel blockers	medication
81076	cprd-product-code	calcium channel blockers	medication
60328	cprd-product-code	dpp4 dipeptidyl peptidase inhibitors	medication
15944	cprd-product-code	esa erythropoiesis stimulating agent	medication
38298	cprd-product-code	esa erythropoiesis stimulating agent	medication
1324	cprd-product-code	fibrates	medication
76167	cprd-product-code	fibrates	medication
12725	cprd-product-code	h2 histamine blockers	medication
27465	cprd-product-code	h2 histamine blockers	medication
4742	cprd-product-code	h2 histamine blockers	medication
69551	cprd-product-code	h2 histamine blockers	medication
16622	cprd-product-code	iron oral	medication
3790	cprd-product-code	iron oral	medication
68781	cprd-product-code	iron oral	medication
69448	cprd-product-code	iv iron	medication
30913	cprd-product-code	loop diuretics	medication
59884	cprd-product-code	loop diuretics	medication
73303	cprd-product-code	metformin	medication
65066	cprd-product-code	metformin	medication
29694	cprd-product-code	mra mineralcorticoid receptor antagonist	medication
70918	cprd-product-code	mra mineralcorticoid receptor antagonist	medication
10711	cprd-product-code	nsaid	medication
1469	cprd-product-code	nsaid	medication
18448	cprd-product-code	nsaid	medication
21864	cprd-product-code	nsaid	medication
26083	cprd-product-code	nsaid	medication
2938	cprd-product-code	nsaid	medication
3216	cprd-product-code	nsaid	medication
34595	cprd-product-code	nsaid	medication
37688	cprd-product-code	nsaid	medication
40976	cprd-product-code	nsaid	medication
4564	cprd-product-code	nsaid	medication
49862	cprd-product-code	nsaid	medication
52617	cprd-product-code	nsaid	medication
56282	cprd-product-code	nsaid	medication
59878	cprd-product-code	nsaid	medication
6411	cprd-product-code	nsaid	medication
68097	cprd-product-code	nsaid	medication
72293	cprd-product-code	nsaid	medication
75771	cprd-product-code	nsaid	medication
491	icd-9	respiratory disease	diagnosis
433.81	icd-9	stroke	diagnosis
671.31	icd-9	venous thromboembolism	diagnosis
153.1	icd-9	all cancer except nonmelanoma skin cancer	diagnosis
200.85	icd-9	all cancer except nonmelanoma skin cancer	diagnosis
164.2	icd-9	all cancer except nonmelanoma skin cancer	diagnosis
201.63	icd-9	all cancer except nonmelanoma skin cancer	diagnosis
171	icd-9	all cancer except nonmelanoma skin cancer	diagnosis
202.72	icd-9	all cancer except nonmelanoma skin cancer	diagnosis
188.8	icd-9	all cancer except nonmelanoma skin cancer	diagnosis
202.84	icd-9	all cancer except nonmelanoma skin cancer	diagnosis
192.9	icd-9	all cancer except nonmelanoma skin cancer	diagnosis
144	icd-9	all cancer except nonmelanoma skin cancer	diagnosis
585.4	icd-9	ckd345	diagnosis
249.41	icd-9	diabetic nephropathy	diagnosis
18.86	icd-9	infection	diagnosis
320.2	icd-9	infection	diagnosis
17.72	icd-9	infection	diagnosis
31.9	icd-9	infection	diagnosis
18.02	icd-9	infection	diagnosis
382.1	icd-9	infection	diagnosis
20.9	icd-9	infection	diagnosis
55	icd-9	infection	diagnosis
49	icd-9	infection	diagnosis
999.31	icd-9	infection	diagnosis
115.09	icd-9	infection	diagnosis
14	icd-9	infection	diagnosis
53.1	icd-9	infection	diagnosis
131.9	icd-9	infection	diagnosis
11.25	icd-9	infection	diagnosis
482.83	icd-9	infection	diagnosis
15.02	icd-9	infection	diagnosis
16.51	icd-9	infection	diagnosis
11.36	icd-9	infection	diagnosis
487	icd-9	infection	diagnosis
686.9	icd-9	infection	diagnosis
98.14	icd-9	infection	diagnosis
635.01	icd-9	infection	diagnosis
771.81	icd-9	infection	diagnosis
711.08	icd-9	infection	diagnosis
647.91	icd-9	infection	diagnosis
i25.719	icd-10	angina pectoris	diagnosis
i60.02	icd-10	bleeding	diagnosis
n02.4	icd-10	bleeding	diagnosis
i24.8	icd-10	coronary heart disease	diagnosis
e10.351	icd-10	type1 diabetes	diagnosis
e11.319	icd-10	type2 diabetes	diagnosis
e11.49	icd-10	diabetic neuropathy	diagnosis
m1a.07	icd-10	gout	diagnosis
m1a.1321	icd-10	gout	diagnosis
m10.032	icd-10	gout	diagnosis
m10.219	icd-10	gout	diagnosis
m10.09	icd-10	gout	diagnosis
m1a.4111	icd-10	gout	diagnosis
m1a.3121	icd-10	gout	diagnosis
m10.261	icd-10	gout	diagnosis
m1a.459	icd-10	gout	diagnosis
m1a.27	icd-10	hyperuricaemia	diagnosis
m1a.2391	icd-10	hyperuricaemia	diagnosis
m1a.11	icd-10	hyperuricaemia	diagnosis
m1a.0311	icd-10	hyperuricaemia	diagnosis
m1a.4611	icd-10	hyperuricaemia	diagnosis
m1a.4111	icd-10	hyperuricaemia	diagnosis
m1a.3111	icd-10	hyperuricaemia	diagnosis
m1a.3591	icd-10	hyperuricaemia	diagnosis
m10.311	icd-10	hyperuricaemia	diagnosis
o10.4	icd-10	hypertension	diagnosis
h47.12	icd-10	oedema	diagnosis
s06.1x3a	icd-10	oedema	diagnosis
g93.6	icd-10	oedema	diagnosis
i70.51	icd-10	pad peripheral arterial disease	diagnosis
j01.81	icd-10	respiratory disease	diagnosis
e09.339	icd-10	retinopathy	diagnosis
e09.329	icd-10	retinopathy	diagnosis
i61.8	icd-10	stroke	diagnosis
i63.421	icd-10	stroke	diagnosis
g46.2	icd-10	tia transient ischaemic attack	diagnosis
i82.533	icd-10	venous thromboembolism	diagnosis
i82.629	icd-10	venous thromboembolism	diagnosis
i82.721	icd-10	venous thromboembolism	diagnosis
c69.80	icd-10	all cancer except nonmelanoma skin cancer	diagnosis
c84.93	icd-10	all cancer except nonmelanoma skin cancer	diagnosis
c71.2	icd-10	all cancer except nonmelanoma skin cancer	diagnosis
d03.11	icd-10	all cancer except nonmelanoma skin cancer	diagnosis
c81.49	icd-10	all cancer except nonmelanoma skin cancer	diagnosis
c17.8	icd-10	all cancer except nonmelanoma skin cancer	diagnosis
c92.00	icd-10	all cancer except nonmelanoma skin cancer	diagnosis
c66.9	icd-10	all cancer except nonmelanoma skin cancer	diagnosis
c91.01	icd-10	all cancer except nonmelanoma skin cancer	diagnosis
c53.9	icd-10	all cancer except nonmelanoma skin cancer	diagnosis
d50.8	icd-10	anemia	diagnosis
a85.1	icd-10	infection	diagnosis
l02.83	icd-10	infection	diagnosis
a48.4	icd-10	infection	diagnosis
a39.82	icd-10	infection	diagnosis
o98.01	icd-10	infection	diagnosis
a48.52	icd-10	infection	diagnosis
k02	icd-10	infection	diagnosis
h66.21	icd-10	infection	diagnosis
h66.2	icd-10	infection	diagnosis
b96.2	icd-10	infection	diagnosis
a27	icd-10	infection	diagnosis
a50.43	icd-10	infection	diagnosis
b06.02	icd-10	infection	diagnosis
a92.39	icd-10	infection	diagnosis
h16.061	icd-10	infection	diagnosis
b77.9	icd-10	infection	diagnosis
o23.13	icd-10	infection	diagnosis
b02.31	icd-10	infection	diagnosis
b60.19	icd-10	infection	diagnosis
b40.2	icd-10	infection	diagnosis
a15.5	icd-10	infection	diagnosis
b97.33	icd-10	infection	diagnosis
h60.392	icd-10	infection	diagnosis
j20.2	icd-10	infection	diagnosis
b71.0	icd-10	infection	diagnosis
m60.069	icd-10	infection	diagnosis
o88.31	icd-10	infection	diagnosis
h60.32	icd-10	infection	diagnosis
472	icd-9	respiratory disease	diagnosis
433.91	icd-9	stroke	diagnosis
453.74	icd-9	venous thromboembolism	diagnosis
154.3	icd-9	all cancer except nonmelanoma skin cancer	diagnosis
201.01	icd-9	all cancer except nonmelanoma skin cancer	diagnosis
164.8	icd-9	all cancer except nonmelanoma skin cancer	diagnosis
201.73	icd-9	all cancer except nonmelanoma skin cancer	diagnosis
174	icd-9	all cancer except nonmelanoma skin cancer	diagnosis
202.85	icd-9	all cancer except nonmelanoma skin cancer	diagnosis
189.3	icd-9	all cancer except nonmelanoma skin cancer	diagnosis
203	icd-9	all cancer except nonmelanoma skin cancer	diagnosis
194.6	icd-9	all cancer except nonmelanoma skin cancer	diagnosis
153.9	icd-9	all cancer except nonmelanoma skin cancer	diagnosis
585.9	icd-9	ckd345	diagnosis
250.4	icd-9	diabetic nephropathy	diagnosis
17.53	icd-9	infection	diagnosis
3	icd-9	infection	diagnosis
18.95	icd-9	infection	diagnosis
10.02	icd-9	infection	diagnosis
27	icd-9	infection	diagnosis
41.09	icd-9	infection	diagnosis
482.9	icd-9	infection	diagnosis
63.2	icd-9	infection	diagnosis
47.9	icd-9	infection	diagnosis
999.32	icd-9	infection	diagnosis
115	icd-9	infection	diagnosis
8.69	icd-9	infection	diagnosis
52.8	icd-9	infection	diagnosis
84.9	icd-9	infection	diagnosis
11.8	icd-9	infection	diagnosis
482.82	icd-9	infection	diagnosis
15.12	icd-9	infection	diagnosis
17.83	icd-9	infection	diagnosis
14.03	icd-9	infection	diagnosis
488.01	icd-9	infection	diagnosis
98.52	icd-9	infection	diagnosis
98.34	icd-9	infection	diagnosis
916.3	icd-9	infection	diagnosis
636.01	icd-9	infection	diagnosis
730	icd-9	infection	diagnosis
711.01	icd-9	infection	diagnosis
i25.798	icd-10	angina pectoris	diagnosis
i60.11	icd-10	bleeding	diagnosis
n02.6	icd-10	bleeding	diagnosis
i25.10	icd-10	coronary heart disease	diagnosis
e10.11	icd-10	type1 diabetes	diagnosis
o24.119	icd-10	type2 diabetes	diagnosis
e09.0	icd-10	diabetic neuropathy	diagnosis
m1a.272	icd-10	gout	diagnosis
m1a.0390	icd-10	gout	diagnosis
m1a.0590	icd-10	gout	diagnosis
m10.349	icd-10	gout	diagnosis
m1a.0411	icd-10	gout	diagnosis
m1a.1591	icd-10	gout	diagnosis
m10.49	icd-10	gout	diagnosis
m1a.1791	icd-10	gout	diagnosis
m1a.432	icd-10	gout	diagnosis
m1a.411	icd-10	hyperuricaemia	diagnosis
m10.162	icd-10	hyperuricaemia	diagnosis
m10.232	icd-10	hyperuricaemia	diagnosis
m1a.4221	icd-10	hyperuricaemia	diagnosis
m10.061	icd-10	hyperuricaemia	diagnosis
m10.09	icd-10	hyperuricaemia	diagnosis
m1a.1721	icd-10	hyperuricaemia	diagnosis
m10.349	icd-10	hyperuricaemia	diagnosis
m1a.3510	icd-10	hyperuricaemia	diagnosis
n26.2	icd-10	hypertension	diagnosis
h47.10	icd-10	oedema	diagnosis
s34.0	icd-10	oedema	diagnosis
h59.033	icd-10	oedema	diagnosis
i70.513	icd-10	pad peripheral arterial disease	diagnosis
j43.0	icd-10	respiratory disease	diagnosis
h35.149	icd-10	retinopathy	diagnosis
e13.351	icd-10	retinopathy	diagnosis
i62.00	icd-10	stroke	diagnosis
i63.423	icd-10	stroke	diagnosis
g45.3	icd-10	tia transient ischaemic attack	diagnosis
i82.62	icd-10	venous thromboembolism	diagnosis
i82.413	icd-10	venous thromboembolism	diagnosis
i82.c12	icd-10	venous thromboembolism	diagnosis
c71.7	icd-10	all cancer except nonmelanoma skin cancer	diagnosis
c85.87	icd-10	all cancer except nonmelanoma skin cancer	diagnosis
c75.1	icd-10	all cancer except nonmelanoma skin cancer	diagnosis
c00.4	icd-10	all cancer except nonmelanoma skin cancer	diagnosis
c81.75	icd-10	all cancer except nonmelanoma skin cancer	diagnosis
c18.8	icd-10	all cancer except nonmelanoma skin cancer	diagnosis
c92.40	icd-10	all cancer except nonmelanoma skin cancer	diagnosis
c67.1	icd-10	all cancer except nonmelanoma skin cancer	diagnosis
c91.11	icd-10	all cancer except nonmelanoma skin cancer	diagnosis
c81.70	icd-10	all cancer except nonmelanoma skin cancer	diagnosis
d51.0	icd-10	anemia	diagnosis
b97.0	icd-10	infection	diagnosis
a32	icd-10	infection	diagnosis
a25	icd-10	infection	diagnosis
o98.23	icd-10	infection	diagnosis
l02.521	icd-10	infection	diagnosis
m00.122	icd-10	infection	diagnosis
m72.6	icd-10	infection	diagnosis
m00.11	icd-10	infection	diagnosis
a54.86	icd-10	infection	diagnosis
a39.89	icd-10	infection	diagnosis
m00.08	icd-10	infection	diagnosis
a50.49	icd-10	infection	diagnosis
b06.09	icd-10	infection	diagnosis
a92.32	icd-10	infection	diagnosis
b41.8	icd-10	infection	diagnosis
a08.19	icd-10	infection	diagnosis
o23.512	icd-10	infection	diagnosis
b01	icd-10	infection	diagnosis
b53.1	icd-10	infection	diagnosis
b40.1	icd-10	infection	diagnosis
a18.12	icd-10	infection	diagnosis
b97.31	icd-10	infection	diagnosis
h60.01	icd-10	infection	diagnosis
p23.3	icd-10	infection	diagnosis
b67.69	icd-10	infection	diagnosis
o99.834	icd-10	infection	diagnosis
b69.1	icd-10	infection	diagnosis
o41.1031	icd-10	infection	diagnosis
79307	cprd-product-code	nsaid	medication
37610	cprd-product-code	omega 3 fatty acids	medication
33565	cprd-product-code	ppi proton pump inhibitors	medication
49433	cprd-product-code	ppi proton pump inhibitors	medication
58946	cprd-product-code	ppi proton pump inhibitors	medication
69899	cprd-product-code	ppi proton pump inhibitors	medication
79788	cprd-product-code	ppi proton pump inhibitors	medication
17059	cprd-product-code	statin	medication
47721	cprd-product-code	statin	medication
53087	cprd-product-code	statin	medication
58418	cprd-product-code	statin	medication
67745	cprd-product-code	statin	medication
77471	cprd-product-code	statin	medication
20577	cprd-product-code	steroid immunosuppressive	medication
35172	cprd-product-code	steroid immunosuppressive	medication
56891	cprd-product-code	steroid immunosuppressive	medication
75001	cprd-product-code	steroid immunosuppressive	medication
15488	cprd-product-code	thiazide diuretics	medication
3056	cprd-product-code	thiazide diuretics	medication
46302	cprd-product-code	thiazide diuretics	medication
67780	cprd-product-code	thiazide diuretics	medication
10145	cprd-product-code	insulin	medication
13729	cprd-product-code	insulin	medication
17336	cprd-product-code	insulin	medication
22328	cprd-product-code	insulin	medication
28666	cprd-product-code	insulin	medication
36853	cprd-product-code	insulin	medication
48633	cprd-product-code	insulin	medication
55907	cprd-product-code	insulin	medication
60028	cprd-product-code	insulin	medication
67313	cprd-product-code	insulin	medication
73305	cprd-product-code	insulin	medication
79955	cprd-product-code	insulin	medication
24848	cprd-product-code	sulfonylureas	medication
63048	cprd-product-code	sulfonylureas	medication
63107	cprd-product-code	thiazolidinedione	medication
52634	cprd-product-code	biguanides	medication
735	cprd-product-code	biguanides	medication
19391	cprd-product-code	all cancer except nonmelanoma skin cancer	medication
28443	cprd-product-code	all cancer except nonmelanoma skin cancer	medication
37293	cprd-product-code	all cancer except nonmelanoma skin cancer	medication
44387	cprd-product-code	all cancer except nonmelanoma skin cancer	medication
56488	cprd-product-code	all cancer except nonmelanoma skin cancer	medication
6600	cprd-product-code	all cancer except nonmelanoma skin cancer	medication
76283	cprd-product-code	all cancer except nonmelanoma skin cancer	medication
75806	cprd-product-code	lipid lowering	medication
62180	cprd-product-code	iv insulin dextrose	medication
8007305	ndc	alpha blockers	medication
93076101	ndc	alpha blockers	medication
172406765	ndc	alpha blockers	medication
182264101	ndc	alpha blockers	medication
247106430	ndc	alpha blockers	medication
364082402	ndc	alpha blockers	medication
378402201	ndc	alpha blockers	medication
536562301	ndc	alpha blockers	medication
603295921	ndc	alpha blockers	medication
677097401	ndc	alpha blockers	medication
781205301	ndc	alpha blockers	medication
839755416	ndc	alpha blockers	medication
904242361	ndc	alpha blockers	medication
10370028011	ndc	alpha blockers	medication
23629026001	ndc	alpha blockers	medication
42291014860	ndc	alpha blockers	medication
49884055310	ndc	alpha blockers	medication
51079030062	ndc	alpha blockers	medication
52555032810	ndc	alpha blockers	medication
54569258400	ndc	alpha blockers	medication
54868132801	ndc	alpha blockers	medication
55289060030	ndc	alpha blockers	medication
57237011490	ndc	alpha blockers	medication
58016051830	ndc	alpha blockers	medication
58864080990	ndc	alpha blockers	medication
60429005501	ndc	alpha blockers	medication
60505011707	ndc	alpha blockers	medication
61392051356	ndc	alpha blockers	medication
63739028815	ndc	alpha blockers	medication
67286890101	ndc	alpha blockers	medication
68382078501	ndc	alpha blockers	medication
247109060	ndc	ace angiotensin converting enzyme	medication
57866027502	ndc	ace angiotensin converting enzyme	medication
54868518201	ndc	ace angiotensin converting enzyme	medication
31722026790	ndc	ace angiotensin converting enzyme	medication
68001018905	ndc	ace angiotensin converting enzyme	medication
247188130	ndc	ace angiotensin converting enzyme	medication
185011450	ndc	ace angiotensin converting enzyme	medication
364273402	ndc	ace angiotensin converting enzyme	medication
23490549102	ndc	ace angiotensin converting enzyme	medication
63739032205	ndc	ace angiotensin converting enzyme	medication
247215530	ndc	ace angiotensin converting enzyme	medication
63874042301	ndc	ace angiotensin converting enzyme	medication
42291016001	ndc	ace angiotensin converting enzyme	medication
185004801	ndc	ace angiotensin converting enzyme	medication
185005305	ndc	ace angiotensin converting enzyme	medication
58177034208	ndc	ace angiotensin converting enzyme	medication
378054377	ndc	ace angiotensin converting enzyme	medication
63874005815	ndc	ace angiotensin converting enzyme	medication
55111043905	ndc	ace angiotensin converting enzyme	medication
781227264	ndc	ace angiotensin converting enzyme	medication
16252057350	ndc	ace angiotensin converting enzyme	medication
54868235201	ndc	ace angiotensin converting enzyme	medication
62682604403	ndc	ace angiotensin converting enzyme	medication
68180059101	ndc	ace angiotensin converting enzyme	medication
55111044190	ndc	ace angiotensin converting enzyme	medication
o41.1033	icd-10	infection	diagnosis
o41.1095	icd-10	infection	diagnosis
o98.81	icd-10	infection	diagnosis
k0a4200	read	albuminuria	diagnosis
g570000	read	arrhythmia tachycardia	diagnosis
h3y..00	read	copd	diagnosis
g34y.00	read	coronary heart disease	diagnosis
gyu3000	read	coronary heart disease	diagnosis
c108900	read	type1 diabetes	diagnosis
c10f500	read	type2 diabetes	diagnosis
c10a000	read	diabetic neuropathy	diagnosis
c343.00	read	hyperuricaemia	diagnosis
a788y00	read	hiv human immunodeficiency virus	diagnosis
l120000	read	hypertension	diagnosis
g30z.00	read	myocardial infarction	diagnosis
r023z11	read	oedema	diagnosis
q475.00	read	oedema	diagnosis
7928300	read	pta percutaneous transluminal angioplasty	diagnosis
h322.00	read	respiratory disease	diagnosis
h171.14	read	respiratory disease	diagnosis
2bbo.00	read	retinopathy	diagnosis
g63y100	read	stroke	diagnosis
f051100	read	venous thromboembolism	diagnosis
bba0.00	read	all cancer except nonmelanoma skin cancer	diagnosis
bbd6.00	read	all cancer except nonmelanoma skin cancer	diagnosis
bbea.00	read	all cancer except nonmelanoma skin cancer	diagnosis
bb80100	read	all cancer except nonmelanoma skin cancer	diagnosis
bbra311	read	all cancer except nonmelanoma skin cancer	diagnosis
b561300	read	all cancer except nonmelanoma skin cancer	diagnosis
b520.00	read	all cancer except nonmelanoma skin cancer	diagnosis
b000z00	read	all cancer except nonmelanoma skin cancer	diagnosis
b517200	read	all cancer except nonmelanoma skin cancer	diagnosis
b48y200	read	all cancer except nonmelanoma skin cancer	diagnosis
b565300	read	all cancer except nonmelanoma skin cancer	diagnosis
4m12.00	read	all cancer except nonmelanoma skin cancer	diagnosis
b315200	read	all cancer except nonmelanoma skin cancer	diagnosis
b003.00	read	all cancer except nonmelanoma skin cancer	diagnosis
b18y700	read	all cancer except nonmelanoma skin cancer	diagnosis
bb5j500	read	all cancer except nonmelanoma skin cancer	diagnosis
bbm1.11	read	all cancer except nonmelanoma skin cancer	diagnosis
b323500	read	all cancer except nonmelanoma skin cancer	diagnosis
b310400	read	all cancer except nonmelanoma skin cancer	diagnosis
bb5l100	read	all cancer except nonmelanoma skin cancer	diagnosis
bbd2.11	read	all cancer except nonmelanoma skin cancer	diagnosis
7k13500	read	all cancer except nonmelanoma skin cancer	diagnosis
bb97.00	read	all cancer except nonmelanoma skin cancer	diagnosis
5a21.00	read	all cancer except nonmelanoma skin cancer	diagnosis
b62x500	read	all cancer except nonmelanoma skin cancer	diagnosis
b314z00	read	all cancer except nonmelanoma skin cancer	diagnosis
bb82111	read	all cancer except nonmelanoma skin cancer	diagnosis
4kj2.00	read	all cancer except nonmelanoma skin cancer	diagnosis
b300400	read	all cancer except nonmelanoma skin cancer	diagnosis
zv10416	read	all cancer except nonmelanoma skin cancer	diagnosis
b561400	read	all cancer except nonmelanoma skin cancer	diagnosis
b62y600	read	all cancer except nonmelanoma skin cancer	diagnosis
bb5h.11	read	all cancer except nonmelanoma skin cancer	diagnosis
bbgz.00	read	all cancer except nonmelanoma skin cancer	diagnosis
591z.00	read	all cancer except nonmelanoma skin cancer	diagnosis
bb7z.00	read	all cancer except nonmelanoma skin cancer	diagnosis
bbdb.00	read	all cancer except nonmelanoma skin cancer	diagnosis
b41..00	read	all cancer except nonmelanoma skin cancer	diagnosis
bbce.00	read	all cancer except nonmelanoma skin cancer	diagnosis
b4z..00	read	all cancer except nonmelanoma skin cancer	diagnosis
597..00	read	all cancer except nonmelanoma skin cancer	diagnosis
k0a3100	read	glomerulonephritis chronic	diagnosis
d014.00	read	anemia	diagnosis
c1zy300	read	diabetes overall	diagnosis
c10j000	read	diabetes overall	diagnosis
k0b5.00	read	kidney transplant	diagnosis
j40..00	read	crohns disease	diagnosis
q406300	read	infection	diagnosis
a730.00	read	infection	diagnosis
fyup300	read	infection	diagnosis
a917.00	read	infection	diagnosis
m005.00	read	infection	diagnosis
a271300	read	infection	diagnosis
j010400	read	infection	diagnosis
ayu4500	read	infection	diagnosis
a177.00	read	infection	diagnosis
f00y.00	read	infection	diagnosis
q40a300	read	infection	diagnosis
a81..00	read	infection	diagnosis
k272100	read	infection	diagnosis
ab23011	read	infection	diagnosis
a793.00	read	infection	diagnosis
a4zy100	read	infection	diagnosis
a550.00	read	infection	diagnosis
a3a0e00	read	infection	diagnosis
ab52.11	read	infection	diagnosis
ab5z.00	read	infection	diagnosis
ab65.00	read	infection	diagnosis
j631.00	read	infection	diagnosis
a70a.00	read	infection	diagnosis
ayugg00	read	infection	diagnosis
a541500	read	infection	diagnosis
a861100	read	infection	diagnosis
ad1z.00	read	infection	diagnosis
sd75100	read	infection	diagnosis
ab41500	read	infection	diagnosis
a364z00	read	infection	diagnosis
a15..12	read	infection	diagnosis
h00..16	read	infection	diagnosis
a789700	read	infection	diagnosis
sd99.00	read	infection	diagnosis
ab03100	read	infection	diagnosis
g717.00	read	infection	diagnosis
14d7.00	read	infection	diagnosis
l165400	read	infection	diagnosis
o41.1023	icd-10	infection	diagnosis
o98.912	icd-10	infection	diagnosis
h02.856	icd-10	infection	diagnosis
k136.00	read	albuminuria	diagnosis
g570200	read	arrhythmia tachycardia	diagnosis
h312.00	read	copd	diagnosis
g34z000	read	coronary heart disease	diagnosis
gyu3300	read	coronary heart disease	diagnosis
c10eh11	read	type1 diabetes	diagnosis
c109300	read	type2 diabetes	diagnosis
c106000	read	diabetic neuropathy	diagnosis
g58z.12	read	heart failure	diagnosis
r10d100	read	hyperglycemia	diagnosis
g25..11	read	hypertension	diagnosis
g31y100	read	myocardial infarction	diagnosis
k27y000	read	oedema	diagnosis
g861z00	read	oedema	diagnosis
793g000	read	pta percutaneous transluminal angioplasty	diagnosis
h130.00	read	respiratory disease	diagnosis
h170.12	read	respiratory disease	diagnosis
c10e711	read	retinopathy	diagnosis
g64..11	read	stroke	diagnosis
f423800	read	venous thromboembolism	diagnosis
bbd9.00	read	all cancer except nonmelanoma skin cancer	diagnosis
bbf2.00	read	all cancer except nonmelanoma skin cancer	diagnosis
bbr..00	read	all cancer except nonmelanoma skin cancer	diagnosis
bb85000	read	all cancer except nonmelanoma skin cancer	diagnosis
bbra111	read	all cancer except nonmelanoma skin cancer	diagnosis
b564.00	read	all cancer except nonmelanoma skin cancer	diagnosis
b521z00	read	all cancer except nonmelanoma skin cancer	diagnosis
b003000	read	all cancer except nonmelanoma skin cancer	diagnosis
b51y000	read	all cancer except nonmelanoma skin cancer	diagnosis
b430z00	read	all cancer except nonmelanoma skin cancer	diagnosis
b561200	read	all cancer except nonmelanoma skin cancer	diagnosis
b215.00	read	all cancer except nonmelanoma skin cancer	diagnosis
byua000	read	all cancer except nonmelanoma skin cancer	diagnosis
b010.11	read	all cancer except nonmelanoma skin cancer	diagnosis
b311200	read	all cancer except nonmelanoma skin cancer	diagnosis
bb5r900	read	all cancer except nonmelanoma skin cancer	diagnosis
bbs0.00	read	all cancer except nonmelanoma skin cancer	diagnosis
b304000	read	all cancer except nonmelanoma skin cancer	diagnosis
b311100	read	all cancer except nonmelanoma skin cancer	diagnosis
bb5a000	read	all cancer except nonmelanoma skin cancer	diagnosis
bbe9.00	read	all cancer except nonmelanoma skin cancer	diagnosis
7d02300	read	all cancer except nonmelanoma skin cancer	diagnosis
bb93.00	read	all cancer except nonmelanoma skin cancer	diagnosis
8cl0.00	read	all cancer except nonmelanoma skin cancer	diagnosis
b62y700	read	all cancer except nonmelanoma skin cancer	diagnosis
byu5800	read	all cancer except nonmelanoma skin cancer	diagnosis
bb80.00	read	all cancer except nonmelanoma skin cancer	diagnosis
b220.00	read	all cancer except nonmelanoma skin cancer	diagnosis
b55y000	read	all cancer except nonmelanoma skin cancer	diagnosis
zv10513	read	all cancer except nonmelanoma skin cancer	diagnosis
b670.11	read	all cancer except nonmelanoma skin cancer	diagnosis
b553z00	read	all cancer except nonmelanoma skin cancer	diagnosis
bb9j.11	read	all cancer except nonmelanoma skin cancer	diagnosis
bby..00	read	all cancer except nonmelanoma skin cancer	diagnosis
5a7z.00	read	all cancer except nonmelanoma skin cancer	diagnosis
bbcf.00	read	all cancer except nonmelanoma skin cancer	diagnosis
bbgc.00	read	all cancer except nonmelanoma skin cancer	diagnosis
b31y.00	read	all cancer except nonmelanoma skin cancer	diagnosis
bbgf.00	read	all cancer except nonmelanoma skin cancer	diagnosis
byue.00	read	all cancer except nonmelanoma skin cancer	diagnosis
bb9b.00	read	all cancer except nonmelanoma skin cancer	diagnosis
k02yz00	read	glomerulonephritis chronic	diagnosis
d014z00	read	anemia	diagnosis
c10p111	read	diabetes overall	diagnosis
cyu2000	read	diabetes overall	diagnosis
c10fm00	read	diabetic nephropathy	diagnosis
j400z00	read	crohns disease	diagnosis
a3b6000	read	infection	diagnosis
a395.00	read	infection	diagnosis
f4c3300	read	infection	diagnosis
aa2x100	read	infection	diagnosis
a37..00	read	infection	diagnosis
m007000	read	infection	diagnosis
a812.00	read	infection	diagnosis
ayu1800	read	infection	diagnosis
a21y.00	read	infection	diagnosis
aa3z.00	read	infection	diagnosis
j010800	read	infection	diagnosis
ayu0200	read	infection	diagnosis
m003300	read	infection	diagnosis
ab25.00	read	infection	diagnosis
a791.00	read	infection	diagnosis
a94y300	read	infection	diagnosis
a42y.00	read	infection	diagnosis
q403z00	read	infection	diagnosis
ayueg00	read	infection	diagnosis
ab06.00	read	infection	diagnosis
ab40.11	read	infection	diagnosis
j631200	read	infection	diagnosis
ayugj00	read	infection	diagnosis
ac70x00	read	infection	diagnosis
a54x000	read	infection	diagnosis
h24y500	read	infection	diagnosis
ad67.00	read	infection	diagnosis
sd75.00	read	infection	diagnosis
a124100	read	infection	diagnosis
a14y500	read	infection	diagnosis
n018.00	read	infection	diagnosis
h00..15	read	infection	diagnosis
ayuc000	read	infection	diagnosis
2f75.00	read	infection	diagnosis
sd11300	read	infection	diagnosis
m03y000	read	infection	diagnosis
141a.00	read	infection	diagnosis
q40y100	read	infection	diagnosis
l17zz00	read	infection	diagnosis
16729015316	ndc	ace angiotensin converting enzyme	medication
58016076090	ndc	ace angiotensin converting enzyme	medication
310013011	ndc	ace angiotensin converting enzyme	medication
60346087130	ndc	ace angiotensin converting enzyme	medication
185059101	ndc	ace angiotensin converting enzyme	medication
63874034702	ndc	ace angiotensin converting enzyme	medication
49999010510	ndc	ace angiotensin converting enzyme	medication
69292052850	ndc	ace angiotensin converting enzyme	medication
55370014407	ndc	ace angiotensin converting enzyme	medication
57480083906	ndc	ace angiotensin converting enzyme	medication
536427201	ndc	ace angiotensin converting enzyme	medication
76282041705	ndc	ace angiotensin converting enzyme	medication
58864060315	ndc	ace angiotensin converting enzyme	medication
904581080	ndc	ace angiotensin converting enzyme	medication
43353036515	ndc	ace angiotensin converting enzyme	medication
591040801	ndc	ace angiotensin converting enzyme	medication
65862004205	ndc	ace angiotensin converting enzyme	medication
63874055828	ndc	ace angiotensin converting enzyme	medication
43063052530	ndc	ace angiotensin converting enzyme	medication
58016006900	ndc	ace angiotensin converting enzyme	medication
51079098260	ndc	ace angiotensin converting enzyme	medication
60505018701	ndc	ace angiotensin converting enzyme	medication
93111101	ndc	ace angiotensin converting enzyme	medication
904563961	ndc	ace angiotensin converting enzyme	medication
55887058160	ndc	ace angiotensin converting enzyme	medication
63874111409	ndc	ace angiotensin converting enzyme	medication
574022801	ndc	ace angiotensin converting enzyme	medication
51672404601	ndc	ace angiotensin converting enzyme	medication
52959013715	ndc	ace angiotensin converting enzyme	medication
185015210	ndc	ace angiotensin converting enzyme	medication
59762329401	ndc	ace angiotensin converting enzyme	medication
91370709	ndc	ace angiotensin converting enzyme	medication
10019009503	ndc	ace angiotensin converting enzyme	medication
187014601	ndc	ace angiotensin converting enzyme	medication
6074531	ndc	arb angiotensin receptor blockers	medication
74301511	ndc	arb angiotensin receptor blockers	medication
83400141	ndc	arb angiotensin receptor blockers	medication
93736910	ndc	arb angiotensin receptor blockers	medication
245019330	ndc	arb angiotensin receptor blockers	medication
378292277	ndc	arb angiotensin receptor blockers	medication
591329315	ndc	arb angiotensin receptor blockers	medication
603634202	ndc	arb angiotensin receptor blockers	medication
781593631	ndc	arb angiotensin receptor blockers	medication
13107019699	ndc	arb angiotensin receptor blockers	medication
13668015830	ndc	arb angiotensin receptor blockers	medication
16714022601	ndc	arb angiotensin receptor blockers	medication
31722080334	ndc	arb angiotensin receptor blockers	medication
33342019110	ndc	arb angiotensin receptor blockers	medication
42291087890	ndc	arb angiotensin receptor blockers	medication
43547033109	ndc	arb angiotensin receptor blockers	medication
49884078909	ndc	arb angiotensin receptor blockers	medication
51660014190	ndc	arb angiotensin receptor blockers	medication
54868386601	ndc	arb angiotensin receptor blockers	medication
54868578000	ndc	arb angiotensin receptor blockers	medication
57664079899	ndc	arb angiotensin receptor blockers	medication
59762001502	ndc	arb angiotensin receptor blockers	medication
60505465303	ndc	arb angiotensin receptor blockers	medication
62332007971	ndc	arb angiotensin receptor blockers	medication
63629318301	ndc	arb angiotensin receptor blockers	medication
65597011630	ndc	arb angiotensin receptor blockers	medication
65862078090	ndc	arb angiotensin receptor blockers	medication
68071078530	ndc	arb angiotensin receptor blockers	medication
68180027703	ndc	arb angiotensin receptor blockers	medication
68382064406	ndc	arb angiotensin receptor blockers	medication
3089331	ndc	anticoagulants	medication
24072101	ndc	anticoagulants	medication
56017475	ndc	anticoagulants	medication
74128131	ndc	anticoagulants	medication
75801410	ndc	anticoagulants	medication
223784005	ndc	anticoagulants	medication
364654048	ndc	anticoagulants	medication
409272101	ndc	anticoagulants	medication
555083405	ndc	anticoagulants	medication
641246041	ndc	anticoagulants	medication
781915895	ndc	anticoagulants	medication
8290306509	ndc	anticoagulants	medication
16729027567	ndc	anticoagulants	medication
31722033301	ndc	anticoagulants	medication
50458057989	ndc	anticoagulants	medication
54868212900	ndc	anticoagulants	medication
55887057810	ndc	anticoagulants	medication
59772035207	ndc	anticoagulants	medication
60505079300	ndc	anticoagulants	medication
62856050010	ndc	anticoagulants	medication
63323056995	ndc	anticoagulants	medication
64253044421	ndc	anticoagulants	medication
67457059508	ndc	anticoagulants	medication
70710151506	ndc	anticoagulants	medication
2512377	ndc	antiplatelets	medication
84040814	ndc	antiplatelets	medication
173051700	ndc	antiplatelets	medication
228218510	ndc	antiplatelets	medication
349837852	ndc	antiplatelets	medication
463602110	ndc	antiplatelets	medication
574000522	ndc	antiplatelets	medication
641113931	ndc	antiplatelets	medication
781342080	ndc	antiplatelets	medication
869155410	ndc	antiplatelets	medication
904679480	ndc	antiplatelets	medication
10148010230	ndc	antiplatelets	medication
12843012422	ndc	antiplatelets	medication
19810005302	ndc	antiplatelets	medication
37205051087	ndc	antiplatelets	medication
45802070433	ndc	antiplatelets	medication
49483033463	ndc	antiplatelets	medication
51079000519	ndc	antiplatelets	medication
52297041678	ndc	antiplatelets	medication
54569627500	ndc	antiplatelets	medication
55966002809	ndc	antiplatelets	medication
58948041178	ndc	antiplatelets	medication
60814011010	ndc	antiplatelets	medication
62175033035	ndc	antiplatelets	medication
64980013310	ndc	antiplatelets	medication
67877060530	ndc	antiplatelets	medication
70121100301	ndc	antiplatelets	medication
113041687	ndc	aspirin	medication
223503512	ndc	aspirin	medication
364083501	ndc	aspirin	medication
603016702	ndc	aspirin	medication
839505906	ndc	aspirin	medication
904678370	ndc	aspirin	medication
10267240401	ndc	aspirin	medication
12843050090	ndc	aspirin	medication
19810005302	ndc	aspirin	medication
37937075707	ndc	aspirin	medication
49348075615	ndc	aspirin	medication
50428271255	ndc	aspirin	medication
52735070209	ndc	aspirin	medication
55966004810	ndc	aspirin	medication
59743001001	ndc	aspirin	medication
63739043303	ndc	aspirin	medication
3020753	ndc	beta blockers	medication
46047381	ndc	beta blockers	medication
93729501	ndc	beta blockers	medication
173079001	ndc	beta blockers	medication
228232110	ndc	beta blockers	medication
247180200	ndc	beta blockers	medication
364076005	ndc	beta blockers	medication
378626005	ndc	beta blockers	medication
603548302	ndc	beta blockers	medication
677170907	ndc	beta blockers	medication
814644830	ndc	beta blockers	medication
904655061	ndc	beta blockers	medication
16714002106	ndc	beta blockers	medication
24979016901	ndc	beta blockers	medication
42291022490	ndc	beta blockers	medication
49452541703	ndc	beta blockers	medication
50419011511	ndc	beta blockers	medication
52343002605	ndc	beta blockers	medication
54569055900	ndc	beta blockers	medication
54868085401	ndc	beta blockers	medication
54868490302	ndc	beta blockers	medication
55887004860	ndc	beta blockers	medication
57866431301	ndc	beta blockers	medication
58657060601	ndc	beta blockers	medication
60429027801	ndc	beta blockers	medication
61392001839	ndc	beta blockers	medication
61392043030	ndc	beta blockers	medication
63874045415	ndc	beta blockers	medication
68001020403	ndc	beta blockers	medication
68382009417	ndc	beta blockers	medication
3504050	ndc	beta blockers	medication
93075201	ndc	beta blockers	medication
186108805	ndc	beta blockers	medication
247167130	ndc	beta blockers	medication
378023110	ndc	beta blockers	medication
456140230	ndc	beta blockers	medication
591577710	ndc	beta blockers	medication
781137210	ndc	beta blockers	medication
904603461	ndc	beta blockers	medication
11845048901	ndc	beta blockers	medication
23490509603	ndc	beta blockers	medication
38779048925	ndc	beta blockers	medication
43063092793	ndc	beta blockers	medication
49999048330	ndc	beta blockers	medication
51079080220	ndc	beta blockers	medication
52555045101	ndc	beta blockers	medication
54569059600	ndc	beta blockers	medication
54868106300	ndc	beta blockers	medication
54868502102	ndc	beta blockers	medication
55045243108	ndc	beta blockers	medication
55370012207	ndc	beta blockers	medication
57480044601	ndc	beta blockers	medication
58016033360	ndc	beta blockers	medication
59762125801	ndc	beta blockers	medication
61392028032	ndc	beta blockers	medication
62037083210	ndc	beta blockers	medication
63739017315	ndc	beta blockers	medication
64679073609	ndc	beta blockers	medication
67046047530	ndc	beta blockers	medication
68115004030	ndc	beta blockers	medication
4008049	ndc	calcium channel blockers	medication
26884154	ndc	calcium channel blockers	medication
54010120	ndc	calcium channel blockers	medication
74963305	ndc	calcium channel blockers	medication
88179849	ndc	calcium channel blockers	medication
93716798	ndc	calcium channel blockers	medication
182823489	ndc	calcium channel blockers	medication
228247350	ndc	calcium channel blockers	medication
247111760	ndc	calcium channel blockers	medication
247215760	ndc	calcium channel blockers	medication
364288001	ndc	calcium channel blockers	medication
378520905	ndc	calcium channel blockers	medication
440861030	ndc	calcium channel blockers	medication
555098040	ndc	calcium channel blockers	medication
603636021	ndc	calcium channel blockers	medication
781123901	ndc	calcium channel blockers	medication
839792106	ndc	calcium channel blockers	medication
904795160	ndc	calcium channel blockers	medication
13668002305	ndc	calcium channel blockers	medication
21695054230	ndc	calcium channel blockers	medication
24979000912	ndc	calcium channel blockers	medication
38779048505	ndc	calcium channel blockers	medication
42806050205	ndc	calcium channel blockers	medication
49452811301	ndc	calcium channel blockers	medication
gyu5200	read	infection	diagnosis
ayug300	read	infection	diagnosis
sd27200	read	infection	diagnosis
ayugh00	read	infection	diagnosis
nyua400	read	infection	diagnosis
n302g00	read	infection	diagnosis
ac71.00	read	infection	diagnosis
n230500	read	infection	diagnosis
n230.00	read	infection	diagnosis
n302t00	read	infection	diagnosis
a200.00	read	infection	diagnosis
338	cprd-product-code	alpha blockers	medication
46922	cprd-product-code	alpha blockers	medication
61066	cprd-product-code	alpha blockers	medication
75022	cprd-product-code	alpha blockers	medication
13755	cprd-product-code	ace angiotensin converting enzyme	medication
28438	cprd-product-code	ace angiotensin converting enzyme	medication
34712	cprd-product-code	ace angiotensin converting enzyme	medication
42723	cprd-product-code	ace angiotensin converting enzyme	medication
51807	cprd-product-code	ace angiotensin converting enzyme	medication
56763	cprd-product-code	ace angiotensin converting enzyme	medication
61499	cprd-product-code	ace angiotensin converting enzyme	medication
67767	cprd-product-code	ace angiotensin converting enzyme	medication
74618	cprd-product-code	ace angiotensin converting enzyme	medication
80	cprd-product-code	ace angiotensin converting enzyme	medication
27520	cprd-product-code	arb angiotensin receptor blockers	medication
51186	cprd-product-code	arb angiotensin receptor blockers	medication
59351	cprd-product-code	arb angiotensin receptor blockers	medication
68751	cprd-product-code	arb angiotensin receptor blockers	medication
80246	cprd-product-code	arb angiotensin receptor blockers	medication
16476	cprd-product-code	anticoagulants	medication
32645	cprd-product-code	anticoagulants	medication
45911	cprd-product-code	anticoagulants	medication
58962	cprd-product-code	anticoagulants	medication
7307	cprd-product-code	anticoagulants	medication
15779	cprd-product-code	antiplatelets	medication
25718	cprd-product-code	antiplatelets	medication
34611	cprd-product-code	antiplatelets	medication
49060	cprd-product-code	antiplatelets	medication
6226	cprd-product-code	antiplatelets	medication
7486	cprd-product-code	antiplatelets	medication
1049	cprd-product-code	aspirin	medication
27467	cprd-product-code	aspirin	medication
41569	cprd-product-code	aspirin	medication
60693	cprd-product-code	aspirin	medication
8381	cprd-product-code	aspirin	medication
17082	cprd-product-code	beta blockers	medication
24832	cprd-product-code	beta blockers	medication
32630	cprd-product-code	beta blockers	medication
34899	cprd-product-code	beta blockers	medication
45765	cprd-product-code	beta blockers	medication
54487	cprd-product-code	beta blockers	medication
60565	cprd-product-code	beta blockers	medication
70680	cprd-product-code	beta blockers	medication
76252	cprd-product-code	beta blockers	medication
822	cprd-product-code	beta blockers	medication
13302	cprd-product-code	calcium channel blockers	medication
19426	cprd-product-code	calcium channel blockers	medication
26269	cprd-product-code	calcium channel blockers	medication
33091	cprd-product-code	calcium channel blockers	medication
3930	cprd-product-code	calcium channel blockers	medication
46724	cprd-product-code	calcium channel blockers	medication
53500	cprd-product-code	calcium channel blockers	medication
61245	cprd-product-code	calcium channel blockers	medication
68221	cprd-product-code	calcium channel blockers	medication
74053	cprd-product-code	calcium channel blockers	medication
81164	cprd-product-code	calcium channel blockers	medication
60497	cprd-product-code	dpp4 dipeptidyl peptidase inhibitors	medication
15967	cprd-product-code	esa erythropoiesis stimulating agent	medication
38352	cprd-product-code	esa erythropoiesis stimulating agent	medication
14379	cprd-product-code	fibrates	medication
76919	cprd-product-code	fibrates	medication
13378	cprd-product-code	h2 histamine blockers	medication
27698	cprd-product-code	h2 histamine blockers	medication
47934	cprd-product-code	h2 histamine blockers	medication
69664	cprd-product-code	h2 histamine blockers	medication
17051	cprd-product-code	iron oral	medication
38518	cprd-product-code	iron oral	medication
69335	cprd-product-code	iron oral	medication
75161	cprd-product-code	iv iron	medication
31548	cprd-product-code	loop diuretics	medication
59911	cprd-product-code	loop diuretics	medication
68389	cprd-product-code	metformin	medication
60497	cprd-product-code	metformin	medication
30034	cprd-product-code	mra mineralcorticoid receptor antagonist	medication
71010	cprd-product-code	mra mineralcorticoid receptor antagonist	medication
1073	cprd-product-code	nsaid	medication
1470	cprd-product-code	nsaid	medication
18527	cprd-product-code	nsaid	medication
21955	cprd-product-code	nsaid	medication
26086	cprd-product-code	nsaid	medication
29455	cprd-product-code	nsaid	medication
32193	cprd-product-code	nsaid	medication
34610	cprd-product-code	nsaid	medication
37750	cprd-product-code	nsaid	medication
41364	cprd-product-code	nsaid	medication
4565	cprd-product-code	nsaid	medication
499	cprd-product-code	nsaid	medication
5266	cprd-product-code	nsaid	medication
56441	cprd-product-code	nsaid	medication
59880	cprd-product-code	nsaid	medication
64245	cprd-product-code	nsaid	medication
68220	cprd-product-code	nsaid	medication
723	cprd-product-code	nsaid	medication
c-reactive protein	mdv	crp creactive protein	finding
71674-6	loinc	eosinophils	finding
35214-6	loinc	iron	finding
35215-3	loinc	tibc total iron binding capacity	finding
54.98	icd-9	dialysis	procedure
45.21	icd-9	imaging	procedure
36.12	icd-9	coronary revascularization	procedure
03170zv	icd-10	arteriovenous graft creation	procedure
30250h1	icd-10	blood transfusion	procedure
05hy43z	icd-10	dialysis catheter	procedure
bw3hzzz	icd-10	imaging	procedure
bf36zzz	icd-10	imaging	procedure
bq3lyzz	icd-10	imaging	procedure
bq31y0z	icd-10	imaging	procedure
b53hy0z	icd-10	imaging	procedure
b039yzz	icd-10	imaging	procedure
bp3cy0z	icd-10	imaging	procedure
bg22zzz	icd-10	imaging	procedure
b226zzz	icd-10	imaging	procedure
bt201zz	icd-10	imaging	procedure
b52qz2z	icd-10	imaging	procedure
b0280zz	icd-10	imaging	procedure
bp2f0zz	icd-10	imaging	procedure
b82500z	icd-10	imaging	procedure
bw21y0z	icd-10	imaging	procedure
bf2600z	icd-10	imaging	procedure
b32gyzz	icd-10	imaging	procedure
bp2k0zz	icd-10	imaging	procedure
bh48zzz	icd-10	imaging	procedure
bt48zzz	icd-10	imaging	procedure
b547zza	icd-10	imaging	procedure
b544zz3	icd-10	imaging	procedure
b01bzzz	icd-10	imaging	procedure
bw0czzz	icd-10	imaging	procedure
bu41yzz	icd-10	imaging	procedure
br00zz1	icd-10	imaging	procedure
b305zzz	icd-10	imaging	procedure
bt101zz	icd-10	imaging	procedure
b410yzz	icd-10	imaging	procedure
bb09yzz	icd-10	imaging	procedure
b801yzz	icd-10	imaging	procedure
b8001zz	icd-10	imaging	procedure
b40gyzz	icd-10	imaging	procedure
b30m0zz	icd-10	imaging	procedure
b01b0zz	icd-10	imaging	procedure
bq171zz	icd-10	imaging	procedure
b519yzz	icd-10	imaging	procedure
b31s0zz	icd-10	imaging	procedure
br171zz	icd-10	imaging	procedure
b518yza	icd-10	imaging	procedure
b31g0zz	icd-10	imaging	procedure
bq100zz	icd-10	imaging	procedure
b203yzz	icd-10	imaging	procedure
b50t1zz	icd-10	imaging	procedure
b51p1za	icd-10	imaging	procedure
b314110	icd-10	imaging	procedure
0uy10z2	icd-10	transplant	procedure
210088	icd-10	coronary revascularization	procedure
02104k9	icd-10	coronary revascularization	procedure
02114aw	icd-10	coronary revascularization	procedure
212498	icd-10	coronary revascularization	procedure
213344	icd-10	coronary revascularization	procedure
027046z	icd-10	pta percutaneous transluminal angioplasty	procedure
02723dz	icd-10	pta percutaneous transluminal angioplasty	procedure
02734fz	icd-10	pta percutaneous transluminal angioplasty	procedure
zv56.00	read	dialysis	procedure
3252	read	ecg echocardiogram	procedure
32f..00	read	ecg echocardiogram	procedure
5673	read	imaging	procedure
58dr.00	read	imaging	procedure
7p0e400	read	imaging	procedure
569h.11	read	imaging	procedure
5858.12	read	imaging	procedure
5274	read	imaging	procedure
5263	read	imaging	procedure
52a9300	read	imaging	procedure
5381	read	imaging	procedure
5248	read	imaging	procedure
584..11	read	imaging	procedure
5288100	read	imaging	procedure
584b.00	read	imaging	procedure
7p0k100	read	imaging	procedure
62g4.00	read	imaging	procedure
7805211	read	transplant	procedure
sp08z00	read	transplant	procedure
7920300	read	coronary revascularization	procedure
8bc6.00	read	all cancer except nonmelanoma skin cancer	procedure
1292	cprd-medcode	ecg echocardiogram	procedure
52705	cprd-medcode	ecg echocardiogram	procedure
104389	cprd-medcode	imaging	procedure
19049	cprd-medcode	imaging	procedure
52561	cprd-medcode	imaging	procedure
93605	cprd-medcode	imaging	procedure
4521	cprd-medcode	imaging	procedure
27029	cprd-medcode	imaging	procedure
14024	cprd-medcode	imaging	procedure
19795	cprd-medcode	imaging	procedure
40685	cprd-medcode	imaging	procedure
38185	cprd-medcode	imaging	procedure
53292	cprd-medcode	imaging	procedure
98027	cprd-medcode	imaging	procedure
13963	cprd-medcode	imaging	procedure
105814	cprd-medcode	imaging	procedure
94026	cprd-medcode	imaging	procedure
18951	cprd-medcode	imaging	procedure
93042	cpt-4	ecg echocardiogram	procedure
76140	cpt-4	imaging	procedure
47533	cpt-4	imaging	procedure
50437	cpt-4	imaging	procedure
0042t	cpt-4	imaging	procedure
59074	cpt-4	imaging	procedure
64490	cpt-4	imaging	procedure
44360	cpt-4	imaging	procedure
76802	cpt-4	imaging	procedure
32855	cpt-4	transplant	procedure
33521	cpt-4	coronary revascularization	procedure
g9264	hcpcs	hemodialysis	procedure
g0204	hcpcs	imaging	procedure
j1443	hcpcs	iv iron	procedure
785.1	icd-9	arrhythmia tachycardia	diagnosis
599.71	icd-9	bleeding	diagnosis
277.01	icd-9	cystic fibrosis	diagnosis
274.82	icd-9	gout	diagnosis
669.42	icd-9	hypertension	diagnosis
410.5	icd-9	myocardial infarction	diagnosis
8462-4	loinc	dbp diastolic blood pressure	finding
2085-9	loinc	hdl cholesterol	finding
48620-9	loinc	total cholesterol	finding
39.27	icd-9	arteriovenous graft creation	procedure
87.23	icd-9	imaging	procedure
7.94	icd-9	transplant	procedure
031709v	icd-10	arteriovenous graft creation	procedure
30250n1	icd-10	blood transfusion	procedure
031b0jf	icd-10	dialysis catheter	procedure
bu39zzz	icd-10	imaging	procedure
b53dzzz	icd-10	imaging	procedure
bl32zzz	icd-10	imaging	procedure
bl33yzz	icd-10	imaging	procedure
b434y0z	icd-10	imaging	procedure
bp29zzz	icd-10	imaging	procedure
bb3gy0z	icd-10	imaging	procedure
b42hzzz	icd-10	imaging	procedure
bq2wyzz	icd-10	imaging	procedure
bq2pzzz	icd-10	imaging	procedure
b52f1zz	icd-10	imaging	procedure
bw2500z	icd-10	imaging	procedure
bn231zz	icd-10	imaging	procedure
b52k1zz	icd-10	imaging	procedure
bq2w1zz	icd-10	imaging	procedure
b92j10z	icd-10	imaging	procedure
b221yzz	icd-10	imaging	procedure
bp271zz	icd-10	imaging	procedure
b24czzz	icd-10	imaging	procedure
bh41zzz	icd-10	imaging	procedure
b245yzz	icd-10	imaging	procedure
b344zz3	icd-10	imaging	procedure
bp0gzzz	icd-10	imaging	procedure
bp0hzzz	icd-10	imaging	procedure
bq0gzzz	icd-10	imaging	procedure
bh03zzz	icd-10	imaging	procedure
br07zz1	icd-10	imaging	procedure
bp1gyzz	icd-10	imaging	procedure
bw1cyzz	icd-10	imaging	procedure
b50s0zz	icd-10	imaging	procedure
b707yzz	icd-10	imaging	procedure
b50ryzz	icd-10	imaging	procedure
b400yzz	icd-10	imaging	procedure
b309yzz	icd-10	imaging	procedure
bu001zz	icd-10	imaging	procedure
bn170zz	icd-10	imaging	procedure
[truncated: 125,958 more rows]
